# Supplementary material for: Prognostic Models for Disease Progression and Outcomes in Chronic Obstructive Pulmonary Disease: A Systematic Review and Meta-Analysis
Source: J Clin Med. 2025 Dec 9;14(24):8725. doi: 10.3390/jcm14248725 (PMC12734152; doi:10.3390/jcm14248725)
Supplement: Supplementary file 1 [file jcm-14-08725-s001.zip]

Archive with 5 entries (4 files):
- Supplementary Materials/
- Supplementary Materials/desktop.ini
- Supplementary Materials/Supplementary Materials.pdf
- Supplementary Materials/Supplementary Table S4 - Data extraction form.xlsx
- Supplementary Materials/Supplementary Table S5 - PROBAST.xlsx
