# Supplementary material for: Prognostic Models for Disease Progression and Outcomes in Chronic Obstructive Pulmonary Disease: A Systematic Review and Meta-Analysis
Source: J Clin Med. 2025 Dec 9;14(24):8725. doi: 10.3390/jcm14248725 (PMC12734152; doi:10.3390/jcm14248725)
Supplement: Supplementary file 1 [file jcm-14-08725-s001.zip › Supplementary Materials/Supplementary Table S4 - Data extraction form.xlsx]

## Sheet: Sheet1
article.id	study.id	author	publication.year	title	data.location	Study_design	Start_of_the_recruitment	End_of_the_recruitment	Mean_age (year)	Std.Deviation_Mean_Age.	Gender (% male)	Mean_ Smoking.pack.years (%)	No.smokers (%)	current.smokers (%)	mean.partial.pressure.of.oxigen.in.arterial.blood (mm.Hg.)	mean.FEV1%.predicted	mean.COPD.Duration (year)	mean.BMI	CAT.score	GOLD.I (%)	GOLD.II (%)	GOLD.III (%)	GOLD.IV (%)	subjects.LAMA (%)	subjects.LABA (%)	subjects.ICS (%)	median.MRC.dyspnoea.degree	recuitment.setting	with.pulmonary.fibrosis (%)	with.heart.failure (%)	with.coronary.artery.disease..Myocardial.infarction (%)	mean.Charlson.index	Geographical_location	Eligibility_criteria_INCL	Eligibility_criteria_EXC	Number_of_different_model	Prediction_model_development_studies	Data_source	Modelling_method	Specific_Modelling_method	Equation	Final_variables_included_in_the_model_	Method_for_selection_of_predictors	Method_for_selection_of_predictors_during_multivar	Shrinkage_of_predictor_weights_	Sample_size	N_events_at_last_followup	Percentage_of_events_at_last	Timing_of_predictor_measurement_
30	1	bertens, loes c. m.; reitsma, johannes b.; moons, karel g. m.; van mourik, yvonne; lammers, jan willem j.; broekhuizen, berna d. l.; hoes, arno w.; rutten, frans h.	2013	development and validation of a model to predict the risk of exacerbations in chronic obstructive pulmonary disease._x000D_	netherlands	cohort	2010	nr	67.39	nr	52.95	nr	nr	nr	nr	70.57	nr	nr	nr	29.98	57.14	11.86	1.02	nr	nr	22.57	nr	outpatients/primary care	nr	nr	nr	nr	netherlands	(1) patients aged 50 years or over _x000D_ (2) with a diagnosis of copd based on available spirometric data (post-bronchodilator forced expiratory volume in 1 second [fev1 ]/forced vital capacity ,70%)	nr	1	with external validation in independent data	utrecht general practitioners network database	statistical	logistic regression	beta(0)+log(5.07) * previous exacerbations + log(0.95) * fev + log(1.16) * pack years of smoking (2log transformed) + log(1.92)* history of vascular disease_x000D_ _x000D_	exacerbations in the previous year, pack years of smoking, level of obstruction, history of vascular disease	all candidate predictors	backward selection	yes	793	222	27.99	at patient enrollment
65	1	almagro, pedro; soriano, joan b.; cabrera, francisco j.; boixeda, ramon; alonso-ortiz, m. belen; barreiro, bienvenido; diez-manglano, jesus; murio, cristina; heredia, josep l.	2014	short- and medium-term prognosis in patients hospitalized for copd exacerbation: the codex index._x000D_	spain	cohort	1997, 1999, 2003	1998, 2000, 2004	71.9	9.7	94	59.6	nr	nr	62.4	41.2	nr	26.9	nr	nr	nr	nr	nr	nr	nr	nr	2.5	hospitalized patients	nr	nr	nr	2.1	spain	(1) age above 40 years_x000D_ (2) hospitalization for a copd exacerbation_x000D_ (3) forced spirometry with a postbronchodilator percent predicted fev1 <80% and a ratio fev1 /fvc <0.70	(1) a previous diagnosis of asthma or bronchiectasis as predominant disease, or other explainable cause of obstructive airflow limitation_x000D_ (2) acute pulmonary edema or pneumonia upon admission_x000D_ (3) inability to perform spirometry or noncompliance with spirometric criteria _x000D_ (4) er or hospital admission for reasons other than an exacerbation of copd	4	with external validation in independent data	university hospital mútua de terrassa	statistical	cox model	nr	Comorbidity, Obstruction, Dyspnoea, previous severe Exacerbations	predictors of the composite index used	no further selection methos	nr	377	nr	nr	at patient enrollment
65	2	almagro, pedro; soriano, joan b.; cabrera, francisco j.; boixeda, ramon; alonso-ortiz, m. belen; barreiro, bienvenido; diez-manglano, jesus; murio, cristina; heredia, josep l.	2014	short- and medium-term prognosis in patients hospitalized for copd exacerbation: the codex index._x000D_	spain	cohort	1997, 1999, 2003	1998, 2000, 2004	71.9	9.7	94	59.6	nr	nr	62.4	41.2	nr	26.9	nr	nr	nr	nr	nr	nr	nr	nr	2.5	hospitalized patients	nr	nr	nr	2.1	spain	(1) age above 40 years_x000D_ (2) hospitalization for a copd exacerbation_x000D_ (3) forced spirometry with a postbronchodilator percent predicted fev1 <80% and a ratio fev1 /fvc <0.70	(1) a previous diagnosis of asthma or bronchiectasis as predominant disease, or other explainable cause of obstructive airflow limitation_x000D_ (2) acute pulmonary edema or pneumonia upon admission_x000D_ (3) inability to perform spirometry or noncompliance with spirometric criteria _x000D_ (4) er or hospital admission for reasons other than an exacerbation of copd	4	with external validation in independent data	university hospital mútua de terrassa	statistical	cox model	nr	Body-mass index, airway Obstruction, Dyspnoea, previous severe Exacerbations	predictors of the composite index used	no further selection methos	nr	377	nr	nr	at patient enrollment
65	3	almagro, pedro; soriano, joan b.; cabrera, francisco j.; boixeda, ramon; alonso-ortiz, m. belen; barreiro, bienvenido; diez-manglano, jesus; murio, cristina; heredia, josep l.	2014	short- and medium-term prognosis in patients hospitalized for copd exacerbation: the codex index._x000D_	spain	cohort	1997, 1999, 2003	1998, 2000, 2004	71.9	9.7	94	59.6	nr	nr	62.4	41.2	nr	26.9	nr	nr	nr	nr	nr	nr	nr	nr	2.5	hospitalized patients	nr	nr	nr	2.1	spain	(1) age above 40 years_x000D_ (2) hospitalization for a copd exacerbation_x000D_ (3) forced spirometry with a postbronchodilator percent predicted fev1 <80% and a ratio fev1 /fvc <0.70	(1) a previous diagnosis of asthma or bronchiectasis as predominant disease, or other explainable cause of obstructive airflow limitation_x000D_ (2) acute pulmonary edema or pneumonia upon admission_x000D_ (3) inability to perform spirometry or noncompliance with spirometric criteria _x000D_ (4) er or hospital admission for reasons other than an exacerbation of copd	4	with external validation in independent data	university hospital mútua de terrassa	statistical	cox model	nr	age, Dyspnea, airflow obstruction	predictors of the composite index used	no further selection methos	nr	377	nr	nr	at patient enrollment
65	4	almagro, pedro; soriano, joan b.; cabrera, francisco j.; boixeda, ramon; alonso-ortiz, m. belen; barreiro, bienvenido; diez-manglano, jesus; murio, cristina; heredia, josep l.	2014	short- and medium-term prognosis in patients hospitalized for copd exacerbation: the codex index._x000D_	spain	cohort	1997, 1999, 2003	1998, 2000, 2004	71.9	9.7	94	59.6	nr	nr	62.4	41.2	nr	26.9	nr	nr	nr	nr	nr	nr	nr	nr	2.5	hospitalized patients	nr	nr	nr	2.1	spain	(1) age above 40 years_x000D_ (2) hospitalization for a copd exacerbation_x000D_ (3) forced spirometry with a postbronchodilator percent predicted fev1 <80% and a ratio fev1 /fvc <0.70	(1) a previous diagnosis of asthma or bronchiectasis as predominant disease, or other explainable cause of obstructive airflow limitation_x000D_ (2) acute pulmonary edema or pneumonia upon admission_x000D_ (3) inability to perform spirometry or noncompliance with spirometric criteria _x000D_ (4) er or hospital admission for reasons other than an exacerbation of copd	4	with external validation in independent data	university hospital mútua de terrassa	statistical	cox model	nr	Dyspnea, Obstruction, Smoking, exacerbation rate during the previous year	predictors of the composite index used	no further selection methos	nr	377	nr	nr	at patient enrollment
65	5	almagro, pedro; soriano, joan b.; cabrera, francisco j.; boixeda, ramon; alonso-ortiz, m. belen; barreiro, bienvenido; diez-manglano, jesus; murio, cristina; heredia, josep l.	2014	short- and medium-term prognosis in patients hospitalized for copd exacerbation: the codex index._x000D_	spain	cohort	1997, 1999, 2003	1998, 2000, 2004	71.9	9.7	94	59.6	nr	nr	62.4	41.2	nr	26.9	nr	nr	nr	nr	nr	nr	nr	nr	2.5	hospitalized patients	nr	nr	nr	2.1	spain	(1) age above 40 years_x000D_ (2) hospitalization for a copd exacerbation_x000D_ (3) forced spirometry with a postbronchodilator percent predicted fev1 <80% and a ratio fev1 /fvc <0.70	(1) a previous diagnosis of asthma or bronchiectasis as predominant disease, or other explainable cause of obstructive airflow limitation_x000D_ (2) acute pulmonary edema or pneumonia upon admission_x000D_ (3) inability to perform spirometry or noncompliance with spirometric criteria _x000D_ (4) er or hospital admission for reasons other than an exacerbation of copd	4	with external validation in independent data	university hospital mútua de terrassa	statistical	cox model	nr	comorbidity, airflow obstruction, Dyspnea, previous severe exacerbations	predictors of the composite index used	no further selection methos	nr	377	nr	nr	at patient enrollment
65	6	almagro, pedro; soriano, joan b.; cabrera, francisco j.; boixeda, ramon; alonso-ortiz, m. belen; barreiro, bienvenido; diez-manglano, jesus; murio, cristina; heredia, josep l.	2014	short- and medium-term prognosis in patients hospitalized for copd exacerbation: the codex index._x000D_	spain	cohort	1997, 1999, 2003	1998, 2000, 2004	71.9	9.7	94	59.6	nr	nr	62.4	41.2	nr	26.9	nr	nr	nr	nr	nr	nr	nr	nr	2.5	hospitalized patients	nr	nr	nr	2.1	spain	(1) age above 40 years_x000D_ (2) hospitalization for a copd exacerbation_x000D_ (3) forced spirometry with a postbronchodilator percent predicted fev1 <80% and a ratio fev1 /fvc <0.70	(1) a previous diagnosis of asthma or bronchiectasis as predominant disease, or other explainable cause of obstructive airflow limitation_x000D_ (2) acute pulmonary edema or pneumonia upon admission_x000D_ (3) inability to perform spirometry or noncompliance with spirometric criteria _x000D_ (4) er or hospital admission for reasons other than an exacerbation of copd	4	with external validation in independent data	university hospital mútua de terrassa	statistical	cox model	nr	Body-mass index, airway Obstruction, Dyspnoea, previous severe Exacerbations	predictors of the composite index used	no further selection methos	nr	377	nr	nr	at patient enrollment
65	7	almagro, pedro; soriano, joan b.; cabrera, francisco j.; boixeda, ramon; alonso-ortiz, m. belen; barreiro, bienvenido; diez-manglano, jesus; murio, cristina; heredia, josep l.	2014	short- and medium-term prognosis in patients hospitalized for copd exacerbation: the codex index._x000D_	spain	cohort	1997, 1999, 2003	1998, 2000, 2004	71.9	9.7	94	59.6	nr	nr	62.4	41.2	nr	26.9	nr	nr	nr	nr	nr	nr	nr	nr	2.5	hospitalized patients	nr	nr	nr	2.1	spain	(1) age above 40 years_x000D_ (2) hospitalization for a copd exacerbation_x000D_ (3) forced spirometry with a postbronchodilator percent predicted fev1 <80% and a ratio fev1 /fvc <0.70	(1) a previous diagnosis of asthma or bronchiectasis as predominant disease, or other explainable cause of obstructive airflow limitation_x000D_ (2) acute pulmonary edema or pneumonia upon admission_x000D_ (3) inability to perform spirometry or noncompliance with spirometric criteria _x000D_ (4) er or hospital admission for reasons other than an exacerbation of copd	4	with external validation in independent data	university hospital mútua de terrassa	statistical	cox model	nr	age, Dyspnea, airflow obstruction	predictors of the composite index used	no further selection methos	nr	377	nr	nr	at patient enrollment
65	8	almagro, pedro; soriano, joan b.; cabrera, francisco j.; boixeda, ramon; alonso-ortiz, m. belen; barreiro, bienvenido; diez-manglano, jesus; murio, cristina; heredia, josep l.	2014	short- and medium-term prognosis in patients hospitalized for copd exacerbation: the codex index._x000D_	spain	cohort	1997, 1999, 2003	1998, 2000, 2004	71.9	9.7	94	59.6	nr	nr	62.4	41.2	nr	26.9	nr	nr	nr	nr	nr	nr	nr	nr	2.5	hospitalized patients	nr	nr	nr	2.1	spain	(1) age above 40 years_x000D_ (2) hospitalization for a copd exacerbation_x000D_ (3) forced spirometry with a postbronchodilator percent predicted fev1 <80% and a ratio fev1 /fvc <0.70	(1) a previous diagnosis of asthma or bronchiectasis as predominant disease, or other explainable cause of obstructive airflow limitation_x000D_ (2) acute pulmonary edema or pneumonia upon admission_x000D_ (3) inability to perform spirometry or noncompliance with spirometric criteria _x000D_ (4) er or hospital admission for reasons other than an exacerbation of copd	4	with external validation in independent data	university hospital mútua de terrassa	statistical	cox model	nr	Dyspnoea, Obstruction, Smoking, previous severe Exacerbations	predictors of the composite index used	no further selection methos	nr	377	nr	nr	at patient enrollment
67	1	qiu, yuanjie; wang, yan; shen, nirui; wang, qingting; chai, limin; wang, jian; zhang, qianqian; chen, yuqian; liu, jin; li, danyang; chen, huan; li, manxiang	2022	nomograms for predicting coexisting cardiovascular disease and prognosis in chronic obstructive pulmonary disease: a study based on nhanes data._x000D_	united states	cohort	2005	2010	62.6	nr	46.6	nr	68.1	31.9	nr	nr	nr	28.9	nr	nr	nr	nr	nr	nr	nr	nr	nr	outpatients/primary care	nr	nr	nr	nr	china	survey participants who had been told by a doctor or other health care provider (hcp) to have emphysema (mcq160g) and/or chronic bronchitis (mcq160k) were considered copd.	(1) age<40 years_x000D_ (2) having cancer or any type of malignancy (mcq220)_x000D_ (3) having fu, pneumonia, or ear infections that started during those 30 days (hsq520)_x000D_ (4) having a stomach or intestinal illness with vomiting or diarrhea that started during those 30 days (hsq510)_x000D_ (5) participants with incomplete information	1	without internal validation	nhanes database	statistical	cox model	nr	CVD, gender, age, Body mass Index, RDW, NLR, albumin, LDH, creatinine	all candidate predictors	backward selection	nr	540	nr	nr	at patient enrollment
82	1	morales, daniel r.; flynn, rob; zhang, jianguo; trucco, emmanuel; quint, jennifer k.; zutis, kris	2018	external validation of ado, dose, cote and codex at predicting death in primary care patients with copd using standard and machine learning approaches._x000D_	united kingdom	cohort	2011	2012	74.1	10.3	53.8	nr	68	32	nr	59.5	nr	nr	nr	nr	nr	nr	nr	nr	nr	nr	nr	outpatients/primary care	0.4	5.7	7.6	nr	united kingdom	all patients were required to have spirometry confirmed copd with a forced expiratory volume in 1 s (fev1)/forced vital capacity (fvc) ratio of < 0.7 and be acceptable for use in research	nr	7	internal validation without external validation	uk clinical practice research datalink (cprd)	statistical	logistic regression	nr	age, Dyspnea, airflow obstruction, COPD specific comorbidity test	predictors of the composite index used	no further selection methos	nr	54879	8083	14.73	at patient enrollment
82	2	morales, daniel r.; flynn, rob; zhang, jianguo; trucco, emmanuel; quint, jennifer k.; zutis, kris	2018	external validation of ado, dose, cote and codex at predicting death in primary care patients with copd using standard and machine learning approaches._x000D_	united kingdom	cohort	2011	2012	74.1	10.3	53.8	nr	68	32	nr	59.5	nr	nr	nr	nr	nr	nr	nr	nr	nr	nr	nr	outpatients/primary care	0.4	5.7	7.6	nr	united kingdom	all patients were required to have spirometry confirmed copd with a forced expiratory volume in 1 s (fev1)/forced vital capacity (fvc) ratio of < 0.7 and be acceptable for use in research	nr	7	external model validation studies without model updating	uk clinical practice research datalink (cprd)	statistical	logistic regression	nr	age, Dyspnea, airflow obstruction	predictors of the composite index used	no further selection methos	nr	54879	8083	14.73	at patient enrollment
82	3	morales, daniel r.; flynn, rob; zhang, jianguo; trucco, emmanuel; quint, jennifer k.; zutis, kris	2018	external validation of ado, dose, cote and codex at predicting death in primary care patients with copd using standard and machine learning approaches._x000D_	united kingdom	cohort	2011	2012	74.1	10.3	53.8	nr	68	32	nr	59.5	nr	nr	nr	nr	nr	nr	nr	nr	nr	nr	nr	outpatients/primary care	0.4	5.7	7.6	nr	united kingdom	all patients were required to have spirometry confirmed copd with a forced expiratory volume in 1 s (fev1)/forced vital capacity (fvc) ratio of < 0.7 and be acceptable for use in research	nr	7	external model validation studies without model updating	uk clinical practice research datalink (cprd)	statistical	logistic regression	nr	age, Dyspnea, airflow obstruction	predictors of the composite index used	no further selection methos	nr	54879	8083	14.73	at patient enrollment
82	4	morales, daniel r.; flynn, rob; zhang, jianguo; trucco, emmanuel; quint, jennifer k.; zutis, kris	2018	external validation of ado, dose, cote and codex at predicting death in primary care patients with copd using standard and machine learning approaches._x000D_	united kingdom	cohort	2011	2012	74.1	10.3	53.8	nr	68	32	nr	59.5	nr	nr	nr	nr	nr	nr	nr	nr	nr	nr	nr	outpatients/primary care	0.4	5.7	7.6	nr	united kingdom	all patients were required to have spirometry confirmed copd with a forced expiratory volume in 1 s (fev1)/forced vital capacity (fvc) ratio of < 0.7 and be acceptable for use in research	nr	7	external model validation studies without model updating	uk clinical practice research datalink (cprd)	machine learning	support vector machine	nr	Dyspnoea, Obstruction, Smoking, previous severe Exacerbations	predictors of the composite index used	no further selection methos	nr	54879	8083	14.73	at patient enrollment
82	5	morales, daniel r.; flynn, rob; zhang, jianguo; trucco, emmanuel; quint, jennifer k.; zutis, kris	2018	external validation of ado, dose, cote and codex at predicting death in primary care patients with copd using standard and machine learning approaches._x000D_	united kingdom	cohort	2011	2012	74.1	10.3	53.8	nr	68	32	nr	59.5	nr	nr	nr	nr	nr	nr	nr	nr	nr	nr	nr	outpatients/primary care	0.4	5.7	7.6	nr	united kingdom	all patients were required to have spirometry confirmed copd with a forced expiratory volume in 1 s (fev1)/forced vital capacity (fvc) ratio of < 0.7 and be acceptable for use in research	nr	7	external model validation studies without model updating	uk clinical practice research datalink (cprd)	statistical	logistic regression	nr	COPD specific comorbidity test	predictors of the composite index used	no further selection methos	nr	54879	8083	14.73	at patient enrollment
82	6	morales, daniel r.; flynn, rob; zhang, jianguo; trucco, emmanuel; quint, jennifer k.; zutis, kris	2018	external validation of ado, dose, cote and codex at predicting death in primary care patients with copd using standard and machine learning approaches._x000D_	united kingdom	cohort	2011	2012	74.1	10.3	53.8	nr	68	32	nr	59.5	nr	nr	nr	nr	nr	nr	nr	nr	nr	nr	nr	outpatients/primary care	0.4	5.7	7.6	nr	united kingdom	all patients were required to have spirometry confirmed copd with a forced expiratory volume in 1 s (fev1)/forced vital capacity (fvc) ratio of < 0.7 and be acceptable for use in research	nr	7	external model validation studies without model updating	uk clinical practice research datalink (cprd)	machine learning	support vector machine	nr	comorbidity, Airflow obstruction, Dyspnea, previous severe exacerbations	predictors of the composite index used	no further selection methos	nr	54879	8083	14.73	at patient enrollment
96	1	singh, dave; hurst, john r.; martinez, fernando j.; rabe, klaus f.; bafadhel, mona; jenkins, martin; salazar, domingo; dorinsky, paul; darken, patrick	2022	predictive modeling of copd exacerbation rates using baseline risk factors.	north america, south america, europe, asia, south africa, and australasia.	cohort	nr	nr	64.6	7.9	60.2	nr	nr	45.8	nr	48.1	7.7	nr	19.2	nr	nr	nr	nr	49.5	78.6	64.5	nr	outpatients/primary care	nr	nr	nr	nr	united kingdom	all studies enrolled patients 40–80 years of age with moderate-to-very severe copd [fev1/ forced vital capacity (fvc) ratio	nr	2	internal validation without external validation	ethos, kronos, telos, sophos, _x000D_ and pinnacle-1, pinnacle-2, and pinnacle-4 studies	statistical	negative binomial generalized linear models	moderate/severe copd exacerbation rate_x000D_ ~ offset[log (exposure)]_x000D_ –1.054_x000D_ + no. of exacerbations in prior year *0.344_x000D_ + log(eosinophils)*0.120_x000D_ + prior ics use*0.315_x000D_ + prior laba use*0.294_x000D_ + prior lama use*0.208_x000D_ + mean daily reliever medication usage*0.055_x000D_ + fev1% predicted*(–0.015)_x000D_ + sex*0.267_x000D_ + cat score*0.013_x000D_ + reg…	Prior exacerbations, eosinophil count, forced expiratory volume in 1s percent predicted, prior maintenance treatments, reliever medication use, sex, COPD Assessment Test score, smoking status, region	all candidate predictors	machine learning methods + backward selection	nr	2880	nr	nr	at patient enrollment
107	1	wijnant, sara r. a.; benz, elizabeth; luik, annemarie i.; rivadeneira, fernando; voortman, trudy; brusselle, guy g.; lahousse, lies	2023	frailty transitions in older persons with lung function impairment: a population-based study._x000D_	netherlands	cohort	1990	1991	70.5	9.1	55.5	21	nr	25.8	nr	77.1	nr	nr	nr	nr	nr	nr	nr	nr	nr	nr	nr	outpatients/primary care	nr	nr	nr	nr	belgium	participants were included in the study if an interpretable spirometry was completed at one or 2 study visits	nr	2	without internal validation	rotterdam study	statistical	cox model	nr	Age, sex, smoke, frailty, comorbidity score	all candidate predictors	forward selection	nr	903	nr	nr	at patient enrollment
107	2	wijnant, sara r. a.; benz, elizabeth; luik, annemarie i.; rivadeneira, fernando; voortman, trudy; brusselle, guy g.; lahousse, lies	2023	frailty transitions in older persons with lung function impairment: a population-based study._x000D_	netherlands	cohort	1990	1991	70.5	9.1	55.5	21	nr	25.8	nr	77.1	nr	nr	nr	nr	nr	nr	nr	nr	nr	nr	nr	outpatients/primary care	nr	nr	nr	nr	belgium	participants were included in the study if an interpretable spirometry was completed at one or 2 study visits	nr	3	without internal validation	rotterdam study	statistical	cox model	nr	Age, sex, smoke, FEV1 %, comorbidity score, frailty score	all candidate predictors	forward selection	nr	903	nr	nr	at patient enrollment
121	1	ho, joseph khoa; safari, abdollah; adibi, amin; sin, don d.; johnson, kate; sadatsafavi, mohsen	2023	generalizability of risk stratification algorithms for exacerbations in copd.	united kingdom	randomized trial	2018	2023	65.9	7.9	75.1	40.6	nr	47.2	nr	58.3	nr	28.1	nr	nr	nr	nr	nr	25.8	54	52	nr	outpatients/primary care	nr	nr	nr	nr	canada	Male or female aged 40–80 years Current or ex-smokers with a smoking history of o10 pack-years (1)An established history of COPD with an FEV1/FVC ratio ,0.70 and an FEV1 o50 and f70% of predicted normal (2) A history of CVD or to be at increased risk for CVD (3) For patients o40 years of age this is defined as any one of the following: established coronary artery disease, established peripheral v…	Current diagnosis of asthma or respiratory disorders other than COPD (1)Chest radiograph indicating diagnosis other than COPD Undergone lung volume reduction surgery and/or a lung transplant (2) Requirement for long-term oxygen therapy at start of study (.12 h per day) (3) Receiving long-term oral corticosteroid therapy (4) Current severe heart failure (NYHA class IV), subjects will also be exclu…	3	external model validation studies with model updating	summit	statistical	logistic regression	bertens model	exacerbations in the previous year, FEV1% predicted , pack-years of smoking, history of vascular disease	predictors of the composite index used	no further selection methos	nr	2421	636	26.27	at patient enrollment
121	2	ho, joseph khoa; safari, abdollah; adibi, amin; sin, don d.; johnson, kate; sadatsafavi, mohsen	2023	generalizability of risk stratification algorithms for exacerbations in copd.	united kingdom	randomized trial	2018	2023	65.9	7.9	75.1	40.6	nr	47.2	nr	58.3	nr	28.1	nr	nr	nr	nr	nr	25.8	54	52	nr	outpatients/primary care	nr	nr	nr	nr	canada	Male or female aged 40–80 years Current or ex-smokers with a smoking history of o10 pack-years (1)An established history of COPD with an FEV1/FVC ratio ,0.70 and an FEV1 o50 and f70% of predicted normal (2) A history of CVD or to be at increased risk for CVD (3) For patients o40 years of age this is defined as any one of the following: established coronary artery disease, established peripheral v…	Current diagnosis of asthma or respiratory disorders other than COPD (1)Chest radiograph indicating diagnosis other than COPD Undergone lung volume reduction surgery and/or a lung transplant (2) Requirement for long-term oxygen therapy at start of study (.12 h per day) (3) Receiving long-term oral corticosteroid therapy (4) Current severe heart failure (NYHA class IV), subjects will also be exclu…	3	external model validation studies with model updating	summit	statistical	a joint accelerated failure time and logistic model	acute copd exacerbation prediction tool	number of nonsevere and severe exacerbations in the previous year, baseline age, sex, smoking status, FEV1% predicted , use of statins, domiciliary oxygen therapy, Body mass Index	predictors of the composite index used	no further selection methos	nr	2421	636	26.27	at patient enrollment
121	3	ho, joseph khoa; safari, abdollah; adibi, amin; sin, don d.; johnson, kate; sadatsafavi, mohsen	2023	generalizability of risk stratification algorithms for exacerbations in copd.	united states	randomized trial	2009	2015	69.7	7.3	72.9	60.7	nr	22.5	nr	46.7	nr	28.8	nr	nr	nr	nr	nr	62.9	73.3	74.3	nr	outpatients/primary care	nr	nr	nr	nr	canada	lott inclusion criteria	lott exclusion criteria	3	external model validation studies with model updating	lott	statistical	logistic regression	bertens model	number of exacerbations in the previous 12 months, FEV1% predicted , pack-years of smoking, history of vascular disease.	predictors of the composite index used	no further selection methos	nr	595	369	62.02	at patient enrollment
121	4	ho, joseph khoa; safari, abdollah; adibi, amin; sin, don d.; johnson, kate; sadatsafavi, mohsen	2023	generalizability of risk stratification algorithms for exacerbations in copd.	united states	randomized trial	2009	2015	69.7	7.3	72.9	60.7	nr	22.5	nr	46.7	nr	28.8	nr	nr	nr	nr	nr	62.9	73.3	74.3	nr	outpatients/primary care	nr	nr	nr	nr	canada	lott inclusion criteria	lott exclusion criteria	3	external model validation studies with model updating	lott	statistical	a joint accelerated failure time and logistic model	acute copd exacerbation prediction tool	number of nonsevere and severe exacerbations in the previous year, age, sex, smoking status, FEV1 % predicted, use of statins, domiciliary oxygen therapy, body mass index	predictors of the composite index used	no further selection methos	nr	595	369	62.02	at patient enrollment
121	5	ho, joseph khoa; safari, abdollah; adibi, amin; sin, don d.; johnson, kate; sadatsafavi, mohsen	2023	generalizability of risk stratification algorithms for exacerbations in copd.	canada	randomized trial	2000	2006	65.5	8.2	77.2	48.4	nr	42.3	nr	44.9	nr	25.6	nr	nr	nr	nr	nr	55.1	34.1	47.5	nr	outpatients/primary care	nr	nr	nr	nr	canada	(1) 40-80 yrs_x000D_ (2) clinical diagnosis of copd_x000D_ (3) >10 pack-years of smoking_x000D_ (4) fev1≤60% pred., ≤10% reversibility in pred. fev1, and fev1/fvc≤70%.	(1)asthma or respiratory disorders other than copd_x000D_ (2) lung-volume reduction surgery_x000D_ (3) lung transplant. ltot>12h.day-1. _x000D_ (4) long-term oral corticosteroid therapy.	3	external model validation studies with model updating	torch	statistical	logistic regression	bertens model	number of exacerbations in the previous year, FEV1 % predicted, pack-years of smoking, a history of vascular disease	predictors of the composite index used	no further selection methos	nr	1091	1074	98.44	at patient enrollment
121	6	ho, joseph khoa; safari, abdollah; adibi, amin; sin, don d.; johnson, kate; sadatsafavi, mohsen	2023	generalizability of risk stratification algorithms for exacerbations in copd.	canada	randomized trial	2000	2006	65.5	8.2	77.2	48.4	nr	42.3	nr	44.9	nr	25.6	nr	nr	nr	nr	nr	56.2	34.1	47.5	nr	outpatients/primary care	nr	nr	nr	nr	canada	(1) 40-80 yrs_x000D_ (2) clinical diagnosis of copd_x000D_ (3) >10 pack-years of smoking_x000D_ (4) fev1≤60% pred., ≤10% reversibility in pred. fev1, and fev1/fvc≤70%.	(1)asthma or respiratory disorders other than copd_x000D_ (2) lung-volume reduction surgery_x000D_ (3) lung transplant. ltot>12h.day-1. _x000D_ (4) long-term oral corticosteroid therapy.	3	external model validation studies with model updating	torch	statistical	a joint accelerated failure time and logistic model	acute copd exacerbation prediction tool	number of nonsevere and severe exacerbations in the previous year, age, sex, smoking status, FEV1 % predicted, use of statins, domiciliary oxygen therapy, body mass index	predictors of the composite index used	no further selection methos	nr	1091	1074	98.44	at patient enrollment
134	1	chen, lili; chen, shiping	2021	prediction of readmission in patients with acute exacerbation of chronic obstructive pulmonary disease within one year after treatment and discharge._x000D_	china	cohort	2016	2019	71.27	9.8	68.59	nr	65.97	34.03	nr	54.19	nr	23.61	20.58	nr	nr	nr	nr	21.99	35.6	34.55	nr	hospitalized patients	nr	9.95	nr	nr	china	patients with aecopd	(1) patients who readmitted into hospitals because of pneumonia (2) patient who readmitted into hospitals due to congestive heart failure (3) patient who readmitted into hospitals due to perianal condyloma acuminatum	2	internal validation without external validation	second afliated hospital of nanjing medical university	machine learning	boosting	nr	Acute exacerbation in the previous year, CAT score, LABA, SABA, Temperature, neutrophil count, FEV1% predicted, monocytes count, creatinine, Combined with other diseases, total bilirubin, Dyspnea, Percentage of lymphoeytes, FEV1/FVC, body mass index, Hypersensitive C-reactive protein, ICS, Use of systemic glucocorticoid, glutamic oxalacetic transaminase, FVC, glutamic-pyruvic transaminase, Respir…	all candidate predictors	backward selection	nr	191	63	32.98	at patient enrollment
136	1	bloom, c. i.; ricciardi, f.; smeeth, l.; stone, p.; quint, j. k.	2019	predicting copd 1-year mortality using prognostic predictors routinely measured in primary care._x000D_	united kingdom	cohort	2004	2005	71.1	11	55.1	nr	53.9	46.1	nr	nr	nr	26.9	nr	nr	nr	nr	nr	nr	nr	nr	1.83	outpatients/primary care	1.6	nr	nr	nr	united kingdom	patients’ data were eligible for inclusion after the latest of their copd diagnosis date, the date the gp practice began recording research quality data, their continuous cprd registration date, or cohort start date	(1) patients were excluded if they had a recorded annual review date between 1 january 2004 and 26 june 2015, (2) if they had missing values required for the model.	1	with external validation in independent data	uk electronic healthcare records (clinical practice research datalink)	statistical	cox model	0.040*age − 0.047*bmi+0.001*creatinine− 0.006 *haemoglobin− 0.433*fev1− 0.155*asthma+ 0.450*atrial fibrillation− 0.314*no ckd+ 0.179*current smoker+0.391*dementia− 0.33*female+0.517*hospitalisations(1–2/year) +0.980*> 2/year+0.531*low albumin+1.063*lung cancer+0.794*lung fibrosis+ 0.577*mrc(2) +0.890*mrc(3) +1.599*mrc(3) − 0.394*platelets(nromal)− 0.208* platelets((high)+0.235*stroke	body mass index, blood results , age, airflow obstruction, exacerbations, smoking, comorbidities	all candidate predictors	backward selection	nr	4931	1424	28.88	at patient enrollment
136	2	bloom, c. i.; ricciardi, f.; smeeth, l.; stone, p.; quint, j. k.	2019	predicting copd 1-year mortality using prognostic predictors routinely measured in primary care._x000D_	united kingdom	cohort	2004	2005	71.1	11	55.1	nr	53.9	46.1	nr	nr	nr	26.9	nr	nr	nr	nr	nr	nr	nr	nr	1.83	outpatients/primary care	1.6	nr	nr	nr	united kingdom	patients’ data were eligible for inclusion after the latest of their copd diagnosis date, the date the gp practice began recording research quality data, their continuous cprd registration date, or cohort start date	(1) patients were excluded if they had a recorded annual review date between 1 january 2004 and 26 june 2015, (2) if they had missing values required for the model.	1	with external validation in independent data	uk electronic healthcare records (clinical practice research datalink)	statistical	cox model	equazione bodex	Body-mass index, airway Obstruction, Dyspnoea, previous severe Exacerbations	predictors of the composite index used	no further selection methos	nr	4931	1424	28.88	at patient enrollment
136	3	bloom, c. i.; ricciardi, f.; smeeth, l.; stone, p.; quint, j. k.	2019	predicting copd 1-year mortality using prognostic predictors routinely measured in primary care._x000D_	united kingdom	cohort	2004	2005	71.1	11	55.1	nr	53.9	46.1	nr	nr	nr	26.9	nr	nr	nr	nr	nr	nr	nr	nr	1.83	outpatients/primary care	1.6	nr	nr	nr	united kingdom	patients’ data were eligible for inclusion after the latest of their copd diagnosis date, the date the gp practice began recording research quality data, their continuous cprd registration date, or cohort start date	(1) patients were excluded if they had a recorded annual review date between 1 january 2004 and 26 june 2015, (2) if they had missing values required for the model.	1	with external validation in independent data	uk electronic healthcare records (clinical practice research datalink)	statistical	cox model	equazione ado	age, Dyspnea, airflow obstruction	predictors of the composite index used	no further selection methos	nr	4931	1424	28.88	at patient enrollment
136	4	bloom, c. i.; ricciardi, f.; smeeth, l.; stone, p.; quint, j. k.	2019	predicting copd 1-year mortality using prognostic predictors routinely measured in primary care._x000D_	united kingdom	cohort	2004	2005	71.1	11	55.1	nr	53.9	46.1	nr	nr	nr	26.9	nr	nr	nr	nr	nr	nr	nr	nr	1.83	outpatients/primary care	1.6	nr	nr	nr	united kingdom	patients’ data were eligible for inclusion after the latest of their copd diagnosis date, the date the gp practice began recording research quality data, their continuous cprd registration date, or cohort start date	(1) patients were excluded if they had a recorded annual review date between 1 january 2004 and 26 june 2015, (2) if they had missing values required for the model.	1	with external validation in independent data	uk electronic healthcare records (clinical practice research datalink)	statistical	cox model	equazione dose	Dyspnoea, Obstruction, Smoking, previous severe Exacerbations	predictors of the composite index used	no further selection methos	nr	4931	1424	28.88	at patient enrollment
161	1	owusuaa, catherine; van der leest, cor; helfrich, gea; heller-baan, roxane; loenhout, cj van; herbrink, jacobine w.; nieboer, daan; van der rijt, carin cd; van der heide, agnes	2022	the development of the ado-sq model to predict 1-year mortality in patients with copd._x000D_	netherlands	cohort	2017	2017	69.5	6.5	50	nr	nr	nr	nr	49	nr	25	nr	5.3	40.5	31.6	21.8	nr	nr	nr	nr	outpatients/primary care	nr	nr	nr	nr	netherlands	(1) patients (⩾18 years) (2) with a diagnosis of copd according to global initiative for chronic obstructive lung disease (gold) classification	patients with a combination of copd and asthma	1	with external validation in independent data	pulmonary diseases departments and outpatient clinics in five hospitals	statistical	logistic regression	nr	age, dyspnea, airflow obstruction	predictors of the composite index used	no further selection methos	no	358	62	17.32	at patient enrollment
161	2	owusuaa, catherine; van der leest, cor; helfrich, gea; heller-baan, roxane; loenhout, cj van; herbrink, jacobine w.; nieboer, daan; van der rijt, carin cd; van der heide, agnes	2022	the development of the ado-sq model to predict 1-year mortality in patients with copd._x000D_	netherlands	cohort	2017	2017	69.5	6.5	50	nr	nr	nr	nr	49	nr	25	nr	5.3	40.5	31.6	21.8	nr	nr	nr	nr	outpatients/primary care	nr	nr	nr	nr	netherlands	patients (⩾18 years) with a diagnosis of copd according to global initiative for chronic obstructive lung disease (gold) classification	patients with a combination of copd and asthma	1	with external validation in independent data	pulmonary diseases departments and outpatient clinics in five hospitals	statistical	logistic regression	nr	Body-mass index, airway Obstruction, Dyspnoea, previous severe Exacerbations	predictors of the composite index used	no further selection methos	no	358	62	17.32	at patient enrollment
161	3	owusuaa, catherine; van der leest, cor; helfrich, gea; heller-baan, roxane; loenhout, cj van; herbrink, jacobine w.; nieboer, daan; van der rijt, carin cd; van der heide, agnes	2022	the development of the ado-sq model to predict 1-year mortality in patients with copd._x000D_	netherlands	cohort	2017	2017	69.5	6.5	50	nr	nr	nr	nr	49	nr	25	nr	5.3	40.5	31.6	21.8	nr	nr	nr	nr	outpatients/primary care	nr	nr	nr	nr	netherlands	patients (⩾18 years) with a diagnosis of copd according to global initiative for chronic obstructive lung disease (gold) classification	patients with a combination of copd and asthma	1	with external validation in independent data	pulmonary diseases departments and outpatient clinics in five hospitals	statistical	logistic regression	nr	Comorbidity, Airflow obstruction, Dyspnea, Exacerbations	predictors of the composite index used	no further selection methos	no	358	62	17.32	at patient enrollment
161	4	owusuaa, catherine; van der leest, cor; helfrich, gea; heller-baan, roxane; loenhout, cj van; herbrink, jacobine w.; nieboer, daan; van der rijt, carin cd; van der heide, agnes	2022	the development of the ado-sq model to predict 1-year mortality in patients with copd._x000D_	netherlands	cohort	2017	2017	69.5	6.5	50	nr	nr	nr	nr	49	nr	25	nr	5.3	40.5	31.6	21.8	nr	nr	nr	nr	outpatients/primary care	nr	nr	nr	nr	netherlands	patients (⩾18 years) with a diagnosis of copd according to global initiative for chronic obstructive lung disease (gold) classification	patients with a combination of copd and asthma	1	internal validation without external validation	pulmonary diseases departments and outpatient clinics in five hospitals	statistical	logistic regression	nr	age, Dyspnea, airflow obstruction, surprise question	predictors of the composite index used	no further selection methos	no	358	62	17.32	at patient enrollment
175	1	esther, charles r. jr; o'neal, wanda k.; anderson, wayne h.; kesimer, mehmet; ceppe, agathe; doerschuk, claire m.; alexis, neil e.; hastie, annette t.; barr, r. graham; bowler, russell p.; wells, j. michael; oelsner, elizabeth c.; comellas, alejandro p.; tesfaigzi, yohannes; kim, victor; paulin, laura m.; cooper, christopher b.; han, meilan k.; huang, yvonne j.; labaki, wassim w.; curtis, jeffrey…	2022	identification of sputum biomarkers predictive of pulmonary exacerbations in copd._x000D_	united states	cohort	nr	nr	65.36	nr	33.62	nr	nr	20.1	nr	71.79	nr	nr	nr	32	54	14	0	nr	nr	nr	nr	outpatients/primary care	nr	nr	nr	nr	united states	(1) patients with at least a 20-pack-year smoking history_x000D_ (2) with copd_x000D_	nr	2	internal validation without external validation	spiromics study	statistical	logistic regression	nr	history of previous exacerbations, FEV1% predicted, smoking, age, biomarker score	all candidate predictors	nr	nr	562	nr	nr	at patient enrollment
215	1	safari, abdollah; adibi, amin; sin, don d.; lee, tae yoon; ho, joseph khoa; sadatsafavi, mohsen	2022	accept 2·0: recalibrating and externally validating the acute copd exacerbation prediction tool (accept)._x000D_	nr	rct	2000	2006	65.5	8.2	77.2	nr	nr	42.3	nr	44.9	nr	25.6	nr	nr	nr	nr	nr	57.3	34.1	47.5	nr	outpatients/primary care	nr	nr	nr	nr	canada	(1) 40-80 yrs_x000D_ (2) clinical diagnosis of copd_x000D_ (3) >10 pack-years of smoking_x000D_ (4) fev1≤60% pred., ≤10% reversibility in pred. fev1, and fev1/fvc≤70%.	(1)asthma or respiratory disorders other than copd_x000D_ (2) lung-volume reduction surgery_x000D_ (3) lung transplant. ltot>12h.day-1. _x000D_ (4) long-term oral corticosteroid therapy.	4	external model validation studies with model updating	torch	statistical	non-parametric regression splines	nr	number of moderate and severe exacerbations in the previous year, age, sex, smoking, observed versus predicted forced expiratory volume in one second, SGRQ score, body mass index,domiciliary oxygen therapy, use of statins, type of inhaled COPD medications	based on the original model	nr	nr	1091	1074	98.44	at patient enrollment
215	2	safari, abdollah; adibi, amin; sin, don d.; lee, tae yoon; ho, joseph khoa; sadatsafavi, mohsen	2022	accept 2·0: recalibrating and externally validating the acute copd exacerbation prediction tool (accept)._x000D_	nr	rct	2000	2006	65.5	8.2	77.2	nr	nr	42.3	nr	44.9	nr	25.6	nr	nr	nr	nr	nr	57.3	34.1	47.5	nr	outpatients/primary care	nr	nr	nr	nr	canada	(1) 40-80 yrs_x000D_ (2) clinical diagnosis of copd_x000D_ (3) >10 pack-years of smoking_x000D_ (4) fev1≤60% pred., ≤10% reversibility in pred. fev1, and fev1/fvc≤70%.	(1)asthma or respiratory disorders other than copd_x000D_ (2) lung-volume reduction surgery_x000D_ (3) lung transplant. ltot>12h.day-1. _x000D_ (4) long-term oral corticosteroid therapy.	4	external model validation studies with model updating	torch	statistical	non-parametric regression splines	nr	number of moderate and severe exacerbations in the previous year, age, sex, smoking, observed versus predicted forced expiratory volume in one second, SGRQ score, body mass index,domiciliary oxygen therapy, use of statins, type of inhaled COPD medications	based on the original model	nr	nr	1091	1074	98.44	at patient enrollment
215	3	safari, abdollah; adibi, amin; sin, don d.; lee, tae yoon; ho, joseph khoa; sadatsafavi, mohsen	2022	accept 2·0: recalibrating and externally validating the acute copd exacerbation prediction tool (accept)._x000D_	nr	rct	2000	2006	65.5	8.2	77.2	nr	nr	42.3	nr	44.9	nr	25.6	nr	nr	nr	nr	nr	57.3	34.1	47.5	nr	outpatients/primary care	nr	nr	nr	nr	canada	(1) 40-80 yrs_x000D_ (2) clinical diagnosis of copd_x000D_ (3) >10 pack-years of smoking_x000D_ (4) fev1≤60% pred., ≤10% reversibility in pred. fev1, and fev1/fvc≤70%.	(1)asthma or respiratory disorders other than copd_x000D_ (2) lung-volume reduction surgery_x000D_ (3) lung transplant. ltot>12h.day-1. _x000D_ (4) long-term oral corticosteroid therapy.	4	external model validation studies with model updating	torch	statistical	non-parametric regression splines	nr	number of moderate and severe exacerbations in the previous year, age, sex, smoking, observed versus predicted forced expiratory volume in one second, SGRQ score, body mass index,domiciliary oxygen therapy, use of statins, type of inhaled COPD medications	based on the original model	nr	nr	1091	1074	98.44	at patient enrollment
215	4	safari, abdollah; adibi, amin; sin, don d.; lee, tae yoon; ho, joseph khoa; sadatsafavi, mohsen	2022	accept 2·0: recalibrating and externally validating the acute copd exacerbation prediction tool (accept)._x000D_	nr	rct	2000	2006	65.5	8.2	77.2	nr	nr	42.3	nr	44.9	nr	25.6	nr	nr	nr	nr	nr	57.3	34.1	47.5	nr	outpatients/primary care	nr	nr	nr	nr	canada	(1) 40-80 yrs_x000D_ (2) clinical diagnosis of copd_x000D_ (3) >10 pack-years of smoking_x000D_ (4) fev1≤60% pred., ≤10% reversibility in pred. fev1, and fev1/fvc≤70%.	(1)asthma or respiratory disorders other than copd_x000D_ (2) lung-volume reduction surgery_x000D_ (3) lung transplant. ltot>12h.day-1. _x000D_ (4) long-term oral corticosteroid therapy.	4	external model validation studies with model updating	torch	statistical	non-parametric regression splines	nr	number of moderate and severe exacerbations in the previous year, age, sex, smoking, observed versus predicted forced expiratory volume in one second, SGRQ score, body mass index,domiciliary oxygen therapy, use of statins, type of inhaled COPD medications	based on the original model	nr	nr	1091	1074	98.44	at patient enrollment
215	5	safari, abdollah; adibi, amin; sin, don d.; lee, tae yoon; ho, joseph khoa; sadatsafavi, mohsen	2022	accept 2·0: recalibrating and externally validating the acute copd exacerbation prediction tool (accept)._x000D_	nr	rct	2000	2006	65.5	8.2	77.2	nr	nr	42.3	nr	44.9	nr	25.6	nr	nr	nr	nr	nr	57.3	34.1	47.5	nr	outpatients/primary care	nr	nr	nr	nr	canada	(1) 40-80 yrs_x000D_ (2) clinical diagnosis of copd_x000D_ (3) >10 pack-years of smoking_x000D_ (4) fev1≤60% pred., ≤10% reversibility in pred. fev1, and fev1/fvc≤70%.	(1)asthma or respiratory disorders other than copd_x000D_ (2) lung-volume reduction surgery_x000D_ (3) lung transplant. ltot>12h.day-1. _x000D_ (4) long-term oral corticosteroid therapy.	4	external model validation studies with model updating	torch	statistical	non-parametric regression splines	nr	number of moderate and severe exacerbations in the previous year, age, sex, smoking, observed versus predicted forced expiratory volume in one second, SGRQ score, body mass index,domiciliary oxygen therapy, use of statins, type of inhaled COPD medications	based on the original model	nr	nr	1091	1074	98.44	at patient enrollment
215	6	safari, abdollah; adibi, amin; sin, don d.; lee, tae yoon; ho, joseph khoa; sadatsafavi, mohsen	2022	accept 2·0: recalibrating and externally validating the acute copd exacerbation prediction tool (accept)._x000D_	nr	rct	2000	2006	65.5	8.2	77.2	nr	nr	42.3	nr	44.9	nr	25.6	nr	nr	nr	nr	nr	57.3	34.1	47.5	nr	outpatients/primary care	nr	nr	nr	nr	canada	(1) 40-80 yrs_x000D_ (2) clinical diagnosis of copd_x000D_ (3) >10 pack-years of smoking_x000D_ (4) fev1≤60% pred., ≤10% reversibility in pred. fev1, and fev1/fvc≤70%.	(1)asthma or respiratory disorders other than copd_x000D_ (2) lung-volume reduction surgery_x000D_ (3) lung transplant. ltot>12h.day-1. _x000D_ (4) long-term oral corticosteroid therapy.	4	external model validation studies with model updating	torch	statistical	non-parametric regression splines	nr	number of moderate and severe exacerbations in the previous year, age, sex, smoking, observed versus predicted forced expiratory volume in one second, SGRQ score, body mass index,domiciliary oxygen therapy, use of statins, type of inhaled COPD medications	based on the original model	nr	nr	1091	1074	98.44	at patient enrollment
215	7	safari, abdollah; adibi, amin; sin, don d.; lee, tae yoon; ho, joseph khoa; sadatsafavi, mohsen	2022	accept 2·0: recalibrating and externally validating the acute copd exacerbation prediction tool (accept)._x000D_	nr	rct	2000	2006	65.5	8.2	77.2	nr	nr	42.3	nr	44.9	nr	25.6	nr	nr	nr	nr	nr	57.3	34.1	47.5	nr	outpatients/primary care	nr	nr	nr	nr	canada	(1) 40-80 yrs_x000D_ (2) clinical diagnosis of copd_x000D_ (3) >10 pack-years of smoking_x000D_ (4) fev1≤60% pred., ≤10% reversibility in pred. fev1, and fev1/fvc≤70%.	(1)asthma or respiratory disorders other than copd_x000D_ (2) lung-volume reduction surgery_x000D_ (3) lung transplant. ltot>12h.day-1. _x000D_ (4) long-term oral corticosteroid therapy.	4	external model validation studies with model updating	torch	statistical	non-parametric regression splines	nr	number of moderate and severe exacerbations in the previous year, age, sex, smoking, observed versus predicted forced expiratory volume in one second, SGRQ score, body mass index,domiciliary oxygen therapy, use of statins, type of inhaled COPD medications	based on the original model	nr	nr	1091	1074	98.44	at patient enrollment
215	8	safari, abdollah; adibi, amin; sin, don d.; lee, tae yoon; ho, joseph khoa; sadatsafavi, mohsen	2022	accept 2·0: recalibrating and externally validating the acute copd exacerbation prediction tool (accept)._x000D_	nr	rct	2000	2006	65.5	8.2	77.2	nr	nr	42.3	nr	44.9	nr	25.6	nr	nr	nr	nr	nr	57.3	34.1	47.5	nr	outpatients/primary care	nr	nr	nr	nr	canada	(1) 40-80 yrs_x000D_ (2) clinical diagnosis of copd_x000D_ (3) >10 pack-years of smoking_x000D_ (4) fev1≤60% pred., ≤10% reversibility in pred. fev1, and fev1/fvc≤70%.	(1)asthma or respiratory disorders other than copd_x000D_ (2) lung-volume reduction surgery_x000D_ (3) lung transplant. ltot>12h.day-1. _x000D_ (4) long-term oral corticosteroid therapy.	4	external model validation studies with model updating	torch	statistical	non-parametric regression splines	nr	number of moderate and severe exacerbations in the previous year, age, sex, smoking, observed versus predicted forced expiratory volume in one second, SGRQ score, body mass index,domiciliary oxygen therapy, use of statins, type of inhaled COPD medications	based on the original model	nr	nr	1091	1074	98.44	at patient enrollment
215	9	safari, abdollah; adibi, amin; sin, don d.; lee, tae yoon; ho, joseph khoa; sadatsafavi, mohsen	2022	accept 2·0: recalibrating and externally validating the acute copd exacerbation prediction tool (accept)._x000D_	nr	rct	2000	2006	65.5	8.2	77.2	nr	nr	42.3	nr	44.9	nr	25.6	nr	nr	nr	nr	nr	57.3	34.1	47.5	nr	outpatients/primary care	nr	nr	nr	nr	canada	(1) 40-80 yrs_x000D_ (2) clinical diagnosis of copd_x000D_ (3) >10 pack-years of smoking_x000D_ (4) fev1≤60% pred., ≤10% reversibility in pred. fev1, and fev1/fvc≤70%.	(1)asthma or respiratory disorders other than copd_x000D_ (2) lung-volume reduction surgery_x000D_ (3) lung transplant. ltot>12h.day-1. _x000D_ (4) long-term oral corticosteroid therapy.	4	external model validation studies with model updating	torch	statistical	non-parametric regression splines	nr	number of moderate and severe exacerbations in the previous year, age, sex, smoking, observed versus predicted forced expiratory volume in one second, SGRQ score, body mass index,domiciliary oxygen therapy, use of statins, type of inhaled COPD medications	based on the original model	nr	nr	1091	1074	98.44	at patient enrollment
215	10	safari, abdollah; adibi, amin; sin, don d.; lee, tae yoon; ho, joseph khoa; sadatsafavi, mohsen	2022	accept 2·0: recalibrating and externally validating the acute copd exacerbation prediction tool (accept)._x000D_	nr	rct	2000	2006	65.5	8.2	77.2	nr	nr	42.3	nr	44.9	nr	25.6	nr	nr	nr	nr	nr	57.3	34.1	47.5	nr	outpatients/primary care	nr	nr	nr	nr	canada	(1) 40-80 yrs_x000D_ (2) clinical diagnosis of copd_x000D_ (3) >10 pack-years of smoking_x000D_ (4) fev1≤60% pred., ≤10% reversibility in pred. fev1, and fev1/fvc≤70%.	(1)asthma or respiratory disorders other than copd_x000D_ (2) lung-volume reduction surgery_x000D_ (3) lung transplant. ltot>12h.day-1. _x000D_ (4) long-term oral corticosteroid therapy.	4	external model validation studies with model updating	torch	statistical	non-parametric regression splines	nr	number of moderate and severe exacerbations in the previous year, age, sex, smoking, observed versus predicted forced expiratory volume in one second, SGRQ score, body mass index,domiciliary oxygen therapy, use of statins, type of inhaled COPD medications	based on the original model	nr	nr	1091	1074	98.44	at patient enrollment
215	11	safari, abdollah; adibi, amin; sin, don d.; lee, tae yoon; ho, joseph khoa; sadatsafavi, mohsen	2022	accept 2·0: recalibrating and externally validating the acute copd exacerbation prediction tool (accept)._x000D_	nr	rct	2000	2006	65.5	8.2	77.2	nr	nr	42.3	nr	44.9	nr	25.6	nr	nr	nr	nr	nr	57.3	34.1	47.5	nr	outpatients/primary care	nr	nr	nr	nr	canada	(1) 40-80 yrs_x000D_ (2) clinical diagnosis of copd_x000D_ (3) >10 pack-years of smoking_x000D_ (4) fev1≤60% pred., ≤10% reversibility in pred. fev1, and fev1/fvc≤70%.	(1)asthma or respiratory disorders other than copd_x000D_ (2) lung-volume reduction surgery_x000D_ (3) lung transplant. ltot>12h.day-1. _x000D_ (4) long-term oral corticosteroid therapy.	4	external model validation studies with model updating	torch	statistical	non-parametric regression splines	nr	number of moderate and severe exacerbations in the previous year, age, sex, smoking, observed versus predicted forced expiratory volume in one second, SGRQ score, body mass index,domiciliary oxygen therapy, use of statins, type of inhaled COPD medications	based on the original model	nr	nr	1091	1074	98.44	at patient enrollment
238	1	kotlyarov, stanislav;	2023	the role of multidimensional indices for mortality prediction in chronic obstructive pulmonary disease._x000D_	russia (russian fed.)	cohort	2007	2022	60.02	nr	100	37.72	nr	nr	nr	72.05	nr	26.6	nr	14.7	64.7	16.47	4.11	nr	nr	nr	1.56	outpatients/primary care	nr	nr	nr	nr	russia (russian fed.)	(1) confirmed diagnosis of copd based on the global initiative for chronic obstructive lung diseasegold criteria_x000D_ (2) voluntary informed consent to participate in the study.	(1) the presence of any other chronic respiratory disease, including a history of asthma, or an increase in fev1 greater than 15% or more than 200 ml from baseline after inhaled salbutamol_x000D_ (2) known cancer of any site, hiv infection and other immunodeficiencies, mental disorders and other conditions manifested by an inability to understand and comply with the protocol, and no long-term fol…	1	with external validation in independent data	nr	statistical	cox model	codex index	comorbidity, airflow obstruction, Dyspnea, previous severe exacerbations	predictors of the composite index used	nr	nr	170	nr	nr	at patient enrollment
238	2	kotlyarov, stanislav;	2023	the role of multidimensional indices for mortality prediction in chronic obstructive pulmonary disease._x000D_	russia (russian fed.)	cohort	2007	2022	60.02	nr	100	37.72	nr	nr	nr	72.05	nr	26.6	nr	14.7	64.7	16.47	4.11	nr	nr	nr	1.56	outpatients/primary care	nr	nr	nr	nr	russia (russian fed.)	(1) confirmed diagnosis of copd based on the global initiative for chronic obstructive lung diseasegold criteria_x000D_ (2) voluntary informed consent to participate in the study.	(1) the presence of any other chronic respiratory disease, including a history of asthma, or an increase in fev1 greater than 15% or more than 200 ml from baseline after inhaled salbutamol_x000D_ (2) known cancer of any site, hiv infection and other immunodeficiencies, mental disorders and other conditions manifested by an inability to understand and comply with the protocol, and no long-term fol…	1	with external validation in independent data	nr	statistical	cox model	ado index	age, Dyspnea, airflow obstruction	predictors of the composite index used	nr	nr	170	nr	nr	at patient enrollment
238	3	kotlyarov, stanislav;	2023	the role of multidimensional indices for mortality prediction in chronic obstructive pulmonary disease._x000D_	russia (russian fed.)	cohort	2007	2022	60.02	nr	100	37.72	nr	nr	nr	72.05	nr	26.6	nr	14.7	64.7	16.47	4.11	nr	nr	nr	1.56	outpatients/primary care	nr	nr	nr	nr	russia (russian fed.)	(1) confirmed diagnosis of copd based on the global initiative for chronic obstructive lung diseasegold criteria_x000D_ (2) voluntary informed consent to participate in the study.	(1) the presence of any other chronic respiratory disease, including a history of asthma, or an increase in fev1 greater than 15% or more than 200 ml from baseline after inhaled salbutamol_x000D_ (2) known cancer of any site, hiv infection and other immunodeficiencies, mental disorders and other conditions manifested by an inability to understand and comply with the protocol, and no long-term fol…	1	with external validation in independent data	nr	statistical	cox model	e bode index	exacerbations, body mass index, airflow obstruction	predictors of the composite index used	nr	nr	170	nr	nr	at patient enrollment
238	4	kotlyarov, stanislav;	2023	the role of multidimensional indices for mortality prediction in chronic obstructive pulmonary disease._x000D_	russia (russian fed.)	cohort	2007	2022	60.02	nr	100	37.72	nr	nr	nr	72.05	nr	26.6	nr	14.7	64.7	16.47	4.11	nr	nr	nr	1.56	outpatients/primary care	nr	nr	nr	nr	russia (russian fed.)	(1) confirmed diagnosis of copd based on the global initiative for chronic obstructive lung diseasegold criteria_x000D_ (2) voluntary informed consent to participate in the study.	(1) the presence of any other chronic respiratory disease, including a history of asthma, or an increase in fev1 greater than 15% or more than 200 ml from baseline after inhaled salbutamol_x000D_ (2) known cancer of any site, hiv infection and other immunodeficiencies, mental disorders and other conditions manifested by an inability to understand and comply with the protocol, and no long-term fol…	1	with external validation in independent data	nr	statistical	cox model	bodex index	body mass index, airflow obstruction, Dyspnea, previous severe exacerbations	predictors of the composite index used	nr	nr	170	nr	nr	at patient enrollment
238	5	kotlyarov, stanislav;	2023	the role of multidimensional indices for mortality prediction in chronic obstructive pulmonary disease._x000D_	russia (russian fed.)	cohort	2007	2022	60.02	nr	100	37.72	nr	nr	nr	72.05	nr	26.6	nr	14.7	64.7	16.47	4.11	nr	nr	nr	1.56	outpatients/primary care	nr	nr	nr	nr	russia (russian fed.)	(1) confirmed diagnosis of copd based on the global initiative for chronic obstructive lung diseasegold criteria_x000D_ (2) voluntary informed consent to participate in the study.	(1) the presence of any other chronic respiratory disease, including a history of asthma, or an increase in fev1 greater than 15% or more than 200 ml from baseline after inhaled salbutamol_x000D_ (2) known cancer of any site, hiv infection and other immunodeficiencies, mental disorders and other conditions manifested by an inability to understand and comply with the protocol, and no long-term fol…	1	with external validation in independent data	nr	statistical	cox model	bode index	body mass index, airflow obstruction, Dyspnea, exercise	predictors of the composite index used	nr	nr	170	nr	nr	at patient enrollment
238	6	kotlyarov, stanislav;	2023	the role of multidimensional indices for mortality prediction in chronic obstructive pulmonary disease._x000D_	russia (russian fed.)	cohort	2007	2022	60.02	nr	100	37.72	nr	nr	nr	72.05	nr	26.6	nr	14.7	64.7	16.47	4.11	nr	nr	nr	1.56	outpatients/primary care	nr	nr	nr	nr	russia (russian fed.)	(1) confirmed diagnosis of copd based on the global initiative for chronic obstructive lung diseasegold criteria_x000D_ (2) voluntary informed consent to participate in the study.	(1) the presence of any other chronic respiratory disease, including a history of asthma, or an increase in fev1 greater than 15% or more than 200 ml from baseline after inhaled salbutamol_x000D_ (2) known cancer of any site, hiv infection and other immunodeficiencies, mental disorders and other conditions manifested by an inability to understand and comply with the protocol, and no long-term fol…	1	with external validation in independent data	nr	statistical	cox model	cote index	comorbidity score	predictors of the composite index used	nr	nr	170	nr	nr	at patient enrollment
238	7	kotlyarov, stanislav;	2023	the role of multidimensional indices for mortality prediction in chronic obstructive pulmonary disease._x000D_	russia (russian fed.)	cohort	2007	2022	60.02	nr	100	37.72	nr	nr	nr	72.05	nr	26.6	nr	14.7	64.7	16.47	4.11	nr	nr	nr	1.56	outpatients/primary care	nr	nr	nr	nr	russia (russian fed.)	(1) confirmed diagnosis of copd based on the global initiative for chronic obstructive lung diseasegold criteria_x000D_ (2) voluntary informed consent to participate in the study.	(1) the presence of any other chronic respiratory disease, including a history of asthma, or an increase in fev1 greater than 15% or more than 200 ml from baseline after inhaled salbutamol_x000D_ (2) known cancer of any site, hiv infection and other immunodeficiencies, mental disorders and other conditions manifested by an inability to understand and comply with the protocol, and no long-term fol…	1	with external validation in independent data	nr	statistical	cox model	nr	Charlson Comorbidity Index	predictors of the composite index used	nr	nr	170	nr	nr	at patient enrollment
249	1	crutsen, mieke r. c.; keene, spencer j.; nakken, daisy j. a. janssen nienke; groenen, miriam t.; van kuijk, sander m. j.; franssen, frits m. e.; wouters, emiel f. m.; spruit, martijn a.	2020	physical, psychological, and social factors associated with exacerbation-related hospitalization in patients with copd._x000D_	netherlands	cohort	2013	2016	65.5	8.2	57	nr	nr	14.8	nr	48.5	nr	25.4	21	nr	nr	nr	nr	nr	nr	nr	nr	mixed	nr	nr	nr	nr	netherlands	(1) had moderate to severe copd (gold-class ii, iii, or iv) _x000D_ (2) had no ecopd <4 weeks before enrollment_x000D_ (3) were able to speak and/or understand dutch_x000D_ (4) provided written informed consent	(1) if they were unable to complete study questionnaires because of cognitive impairment (a score of ≥10 on the short blessed test ) (2) if no outcome was reported during follow-up	1	without internal validation	home sweet home study	statistical	logistic regression	beta(0) + _x000D_ 1.37*(current smoking status, smoker) -0.04*fvc (%pred) + 2.65*(tug-time, ≥14 s) - 1.21* (ciropd%correct,60%–75% ) + 0.66 (ciropd%correct, >75%) + 2.30*(previously hospitalized, yes) + 0.11* cds total score - 7.05 *constant_x000D_	current smoking status, FVC, TUG-time, CIROPD%correct answered questions, eCOPD-related admission(s) prior to baseline, gender, CDS total score	all candidate predictors	backward selection	nr	128	31	24.22	at patient enrollment
335	1	han, meng-zhi; hsiue, tzuen-ren; tsai, sheng-han; huang, tang-hsiu; liao, xin-min; chen, chiung-zuei	2018	validation of the gold 2017 and new 16 subgroups (1a-4d) classifications in predicting exacerbation and mortality in copd patients._x000D_	china	cohort	2006	2017	70.94	nr	93.67	51.33	nr	60.77	nr	63.35	nr	23.23	nr	nr	nr	nr	nr	46	43.6	43.6	nr	outpatients/primary care	nr	nr	nr	2.27	china	(1) all patients were >=40 years old, (2) had typical symptoms of copd such as chronic and progressive dyspnea or cough with sputum production (3) had a postbronchodilator ratio of forced expiratory volume in 1 second (fev1 ) to forced vital capacity of < 70%.	(1) if they were unable to complete study questionnaires because of cognitive impairment (a score of ≥10 on the short blessed test ) (2) if no outcome was reported during follow-up	1	without internal validation	national cheng kung university medical center	statistical	logistic regression	nr	GOLD 2017, age	predictors of the composite index used	no further selection methos	nr	553	269	48.64	at patient enrollment
335	2	han, meng-zhi; hsiue, tzuen-ren; tsai, sheng-han; huang, tang-hsiu; liao, xin-min; chen, chiung-zuei	2018	validation of the gold 2017 and new 16 subgroups (1a-4d) classifications in predicting exacerbation and mortality in copd patients._x000D_	china	cohort	2006	2017	70.94	nr	93.67	51.33	nr	60.77	nr	63.35	nr	23.23	nr	nr	nr	nr	nr	46	43.6	43.6	nr	outpatients/primary care	nr	nr	nr	2.27	china	(1) all patients were >=40 years old, (2) had typical symptoms of copd such as chronic and progressive dyspnea or cough with sputum production (3) had a postbronchodilator ratio of forced expiratory volume in 1 second (fev1 ) to forced vital capacity of < 70%.	(1) if they were unable to complete study questionnaires because of cognitive impairment (a score of ≥10 on the short blessed test ) (2) if no outcome was reported during follow-up	1	without internal validation	national cheng kung university medical center	statistical	logistic regression	nr	GOLD 2017, age	predictors of the composite index used	no further selection methos	nr	553	292	52.8	at patient enrollment
335	3	han, meng-zhi; hsiue, tzuen-ren; tsai, sheng-han; huang, tang-hsiu; liao, xin-min; chen, chiung-zuei	2018	validation of the gold 2017 and new 16 subgroups (1a-4d) classifications in predicting exacerbation and mortality in copd patients._x000D_	china	cohort	2006	2017	nr	nr	nr	nr	nr	nr	nr	nr	nr	nr	nr	nr	nr	nr	nr	nr	nr	nr	nr	outpatients/primary care	nr	nr	nr	nr	china	(1) all patients were >=40 years old, (2) had typical symptoms of copd such as chronic and progressive dyspnea or cough with sputum production (3) had a postbronchodilator ratio of forced expiratory volume in 1 second (fev1 ) to forced vital capacity of < 70%.	(1) if they were unable to complete study questionnaires because of cognitive impairment (a score of ≥10 on the short blessed test ) (2) if no outcome was reported during follow-up	1	without internal validation	national cheng kung university medical center	statistical	logistic regression	nr	GOLD 2017, age	predictors of the composite index used	no further selection methos	nr	408	nr	nr	at patient enrollment
335	4	han, meng-zhi; hsiue, tzuen-ren; tsai, sheng-han; huang, tang-hsiu; liao, xin-min; chen, chiung-zuei	2018	validation of the gold 2017 and new 16 subgroups (1a-4d) classifications in predicting exacerbation and mortality in copd patients._x000D_	china	cohort	2006	2017	nr	nr	nr	nr	nr	nr	nr	nr	nr	nr	nr	nr	nr	nr	nr	nr	nr	nr	nr	outpatients/primary care	nr	nr	nr	nr	china	(1) all patients were >=40 years old, (2) had typical symptoms of copd such as chronic and progressive dyspnea or cough with sputum production (3) had a postbronchodilator ratio of forced expiratory volume in 1 second (fev1 ) to forced vital capacity of < 70%.	(1) if they were unable to complete study questionnaires because of cognitive impairment (a score of ≥10 on the short blessed test ) (2) if no outcome was reported during follow-up	1	without internal validation	national cheng kung university medical center	statistical	logistic regression	nr	GOLD 2017, age	predictors of the composite index used	no further selection methos	nr	408	nr	nr	at patient enrollment
337	1	chan, hiang ping; mukhopadhyay, amartya; chong, pauline lee poh; chin, sally; wong, xue yun; ong, venetia; chan, yiong huak; lim, tow keang; phua, jason	2016	prognostic utility of the 2011 gold classification and other multidimensional tools in asian copd patients: a prospective cohort study._x000D_	asia	cohort	2008	2013	71.6	nr	88.83	nr	nr	nr	nr	46.81	nr	21.65	nr	nr	nr	nr	nr	nr	nr	nr	nr	outpatients/primary care	nr	nr	nr	nr	singapore	(1) diagnosed copd in patients with dyspnea, chronic cough, and/or sputum production (2) with at least 10 pack-years of smoking (3) persistent airflow limitation as evidenced by a postbronchodilator fev1 forced vital capacity ratio of <0.7	nr	1	without internal validation	nr	statistical	logistic regression	nr	GOLD 2011 , Dyspnea ,exacerbation history	predictors of the composite index used	no further selection methos	nr	1100	nr	nr	at patient enrollment
337	2	chan, hiang ping; mukhopadhyay, amartya; chong, pauline lee poh; chin, sally; wong, xue yun; ong, venetia; chan, yiong huak; lim, tow keang; phua, jason	2016	prognostic utility of the 2011 gold classification and other multidimensional tools in asian copd patients: a prospective cohort study._x000D_	asia	cohort	2008	2013	71.6	nr	88.83	nr	nr	nr	nr	46.81	nr	21.65	nr	nr	nr	nr	nr	nr	nr	nr	nr	outpatients/primary care	nr	nr	nr	nr	singapore	(1) diagnosed copd in patients with dyspnea, chronic cough, and/or sputum production (2) with at least 10 pack-years of smoking (3) persistent airflow limitation as evidenced by a postbronchodilator fev1 forced vital capacity ratio of <0.8	nr	1	without internal validation	nr	statistical	logistic regression	nr	GOLD 2011 , Dyspnea ,exacerbation history	predictors of the composite index used	no further selection methos	nr	1100	nr	nr	at patient enrollment
342	1	chen, chiung-zuei; ou, chih-ying; hsu, chih-hui; hsiue, tzuen-ren	2015	validation of the gold 2013 classification in predicting exacerbations and mortality in taiwanese patients with chronic obstructive pulmonary disease._x000D_	china	cohort	2006	2012	71.1	10.5	93.4	51.4	36.2	63.8	nr	61.6	nr	23.1	nr	nr	nr	nr	nr	56.4	53	53	1.9	outpatients/primary care	nr	nr	nr	2.4	china	(1) all patients were >= 40 years old (2) had typical symptoms of copd (3) had a postbronchodilator fev1/forced vital capacity ratio < 70	patients with an illness other than copd that was likely to result in death within 2 years, such as advanced malignancy or end-stage idiopathic pul_x0002_monary fibrosis	1	without internal validation	national cheng kung university medical center	statistical	logistic regression	nr	GOLD 2013, age	predictors of the composite index used	no further selection methos	nr	471	91	19.32	at patient enrollment
342	2	chen, chiung-zuei; ou, chih-ying; hsu, chih-hui; hsiue, tzuen-ren	2015	validation of the gold 2013 classification in predicting exacerbations and mortality in taiwanese patients with chronic obstructive pulmonary disease._x000D_	china	cohort	2006	2012	71.1	10.5	93.4	51.4	36.2	63.8	nr	61.6	nr	23.1	nr	nr	nr	nr	nr	56.4	53	53	1.9	outpatients/primary care	nr	nr	nr	2.4	china	(1) all patients were >= 40 years old (2) had typical symptoms of copd (3) had a postbronchodilator fev1/forced vital capacity ratio < 70	patients with an illness other than copd that was likely to result in death within 2 years, such as advanced malignancy or end-stage idiopathic pul_x0002_monary fibrosis	1	without internal validation	national cheng kung university medical center	statistical	logistic regression	nr	GOLD 2013, age	predictors of the composite index used	no further selection methos	nr	471	52	11.04	at patient enrollment
342	3	chen, chiung-zuei; ou, chih-ying; hsu, chih-hui; hsiue, tzuen-ren	2015	validation of the gold 2013 classification in predicting exacerbations and mortality in taiwanese patients with chronic obstructive pulmonary disease._x000D_	china	cohort	2006	2012	nr	nr	nr	nr	nr	nr	nr	nr	nr	nr	nr	nr	nr	nr	nr	nr	nr	nr	nr	outpatients/primary care	nr	nr	nr	nr	china	(1) all patients were >= 40 years old (2) had typical symptoms of copd (3) had a postbronchodilator fev1/forced vital capacity ratio < 70	patients with an illness other than copd that was likely to result in death within 2 years, such as advanced malignancy or end-stage idiopathic pul_x0002_monary fibrosis	1	without internal validation	national cheng kung university medical center	statistical	logistic regression	nr	GOLD 2013, age	predictors of the composite index used	no further selection methos	nr	338	nr	nr	at patient enrollment
342	4	chen, chiung-zuei; ou, chih-ying; hsu, chih-hui; hsiue, tzuen-ren	2015	validation of the gold 2013 classification in predicting exacerbations and mortality in taiwanese patients with chronic obstructive pulmonary disease._x000D_	china	cohort	2006	2012	nr	nr	nr	nr	nr	nr	nr	nr	nr	nr	nr	nr	nr	nr	nr	nr	nr	nr	nr	outpatients/primary care	nr	nr	nr	nr	china	(1) all patients were >= 40 years old (2) had typical symptoms of copd (3) had a postbronchodilator fev1/forced vital capacity ratio < 70	patients with an illness other than copd that was likely to result in death within 2 years, such as advanced malignancy or end-stage idiopathic pul_x0002_monary fibrosis	1	without internal validation	national cheng kung university medical center	statistical	logistic regression	nr	GOLD 2013, age	predictors of the composite index used	no further selection methos	nr	338	nr	nr	at patient enrollment
376	1	grolimund, eva; kutz, alexander; marlowe, robert j.; vögeli, alaadin; alan, murat; christ-crain, mirjam; thomann, robert; falconnier, claudine; hoess, claus; henzen, christoph; zimmerli, werner; mueller, beat; schuetz, philipp	2015	long-term prognosis in copd exacerbation: role of biomarkers, clinical variables and exacerbation type._x000D_	switzerland	cohort	2006	2008	74	nr	61.4	45	62.5	37.5	nr	nr	nr	25.4	nr	9.6	37	38.7	14.8	nr	nr	nr	nr	hospitalized patients	nr	20.5	24.3	nr	switzerland	(1) patients with copd and final inpatient diagnosis of pneumonic or non-pneumonic copd exacerbation_x000D_ (2) surviving, and having available discharge proadm measurements from, the prohosp index hospitalization	(1) language restriction/ dementia precluding informed consent, intravenous drug abuse, medical comorbidities expected to be rapidly terminal, or hospital-acquired pneumonia (chest radiographic infiltrate starting ≥ 48 h postindex admission or during hospitalization ≤ 2 weeks pre-prohosp enrolment)._x000D_ (2) severe immunosuppression or chronic antibiotic therapy at presentation.	3	without internal validation	prohosp	statistical	cox model	nr	ProADM, age, smoking , body mass index, Dyspnea , comorbidities , exacerbation type	all candidate predictors	nr	nr	469	166	35.39	at patient enrollment
389	1	criner, rachel n.; labaki, wassim w.; regan, elizabeth a.; bon, jessica m.; soler, xavier; bhatt, surya p.; murray, susan; hokanson, john e.; silverman, edwin k.; crapo, james d.; curtis, jeffrey l.; martinez, fernando j.; make, barry j.; han, meilan k.; martinez, carlos h.	2019	mortality and exacerbations by global initiative for chronic obstructive lung disease groups abcd: 2011 versus 2017 in the copdgene® cohort._x000D_	united states	cohort	2008	2011	63.1	8.6	55.9	nr	56.6	43.4	nr	57.4	nr	27.9	nr	17.8	42.8	25.9	13.5	nr	nr	nr	nr	outpatients/primary care	nr	nr	14.3	nr	spain	(1) individuals were required to be between 45-80 years of age (2) with a ≥10 pack-years smoking history (3) free of exacerbations in the 4 weeks before enrollment. (4) fulfilling the fixed ratio spirometry definition of copd as a post bronchodilator fev1/fvc < 0.7.	nr	1	without internal validation	copdgene cohort	statistical	poisson regression	nr	GOLD 2011	nr	nr	nr	4469	nr	nr	at patient enrollment
389	2	criner, rachel n.; labaki, wassim w.; regan, elizabeth a.; bon, jessica m.; soler, xavier; bhatt, surya p.; murray, susan; hokanson, john e.; silverman, edwin k.; crapo, james d.; curtis, jeffrey l.; martinez, fernando j.; make, barry j.; han, meilan k.; martinez, carlos h.	2019	mortality and exacerbations by global initiative for chronic obstructive lung disease groups abcd: 2011 versus 2017 in the copdgene® cohort._x000D_	united states	cohort	2008	2011	63.1	8.6	55.9	nr	56.6	43.4	nr	57.4	nr	27.9	nr	17.8	42.8	25.9	13.5	nr	nr	nr	nr	outpatients/primary care	nr	nr	14.3	nr	spain	(1) individuals were required to be between 45-80 years of age (2) with a ≥10 pack-years smoking history (3) free of exacerbations in the 4 weeks before enrollment. (4) fulfilling the fixed ratio spirometry definition of copd as a post bronchodilator fev1/fvc < 0.7.	nr	1	without internal validation	copdgene cohort	statistical	poisson regression	nr	GOLD 2017	nr	nr	nr	4469	nr	nr	at patient enrollment
389	3	criner, rachel n.; labaki, wassim w.; regan, elizabeth a.; bon, jessica m.; soler, xavier; bhatt, surya p.; murray, susan; hokanson, john e.; silverman, edwin k.; crapo, james d.; curtis, jeffrey l.; martinez, fernando j.; make, barry j.; han, meilan k.; martinez, carlos h.	2019	mortality and exacerbations by global initiative for chronic obstructive lung disease groups abcd: 2011 versus 2017 in the copdgene® cohort._x000D_	united states	cohort	2008	2011	63.1	8.6	55.9	nr	56.6	43.4	nr	57.4	nr	27.9	nr	17.8	42.8	25.9	13.5	nr	nr	nr	nr	outpatients/primary care	nr	nr	14.3	nr	spain	(1) individuals were required to be between 45-80 years of age (2) with a ≥10 pack-years smoking history (3) free of exacerbations in the 4 weeks before enrollment. (4) fulfilling the fixed ratio spirometry definition of copd as a post bronchodilator fev1/fvc < 0.7.	nr	1	without internal validation	copdgene cohort	statistical	cox model	nr	GOLD 2011, age, sex, race, cardiovascular comorbidities, cardiovascular risk factors,musculoskeletal disease, asthma	nr	nr	nr	4469	nr	nr	at patient enrollment
389	4	criner, rachel n.; labaki, wassim w.; regan, elizabeth a.; bon, jessica m.; soler, xavier; bhatt, surya p.; murray, susan; hokanson, john e.; silverman, edwin k.; crapo, james d.; curtis, jeffrey l.; martinez, fernando j.; make, barry j.; han, meilan k.; martinez, carlos h.	2019	mortality and exacerbations by global initiative for chronic obstructive lung disease groups abcd: 2011 versus 2017 in the copdgene® cohort._x000D_	united states	cohort	2008	2011	63.1	8.6	55.9	nr	56.6	43.4	nr	57.4	nr	27.9	nr	17.8	42.8	25.9	13.5	nr	nr	nr	nr	outpatients/primary care	nr	nr	14.3	nr	spain	(1) individuals were required to be between 45-80 years of age (2) with a ≥10 pack-years smoking history (3) free of exacerbations in the 4 weeks before enrollment. (4) fulfilling the fixed ratio spirometry definition of copd as a post bronchodilator fev1/fvc < 0.7.	nr	1	without internal validation	copdgene cohort	statistical	cox model	nr	GOLD 2017, age, sex, race, cardiovascular comorbidities, cardiovascular risk factors,musculoskeletal disease, asthma	nr	nr	nr	4469	nr	nr	at patient enrollment
389	5	criner, rachel n.; labaki, wassim w.; regan, elizabeth a.; bon, jessica m.; soler, xavier; bhatt, surya p.; murray, susan; hokanson, john e.; silverman, edwin k.; crapo, james d.; curtis, jeffrey l.; martinez, fernando j.; make, barry j.; han, meilan k.; martinez, carlos h.	2019	mortality and exacerbations by global initiative for chronic obstructive lung disease groups abcd: 2011 versus 2017 in the copdgene® cohort._x000D_	united states	cohort	2008	2011	63.1	8.6	55.9	nr	56.6	43.4	nr	57.4	nr	27.9	nr	17.8	42.8	25.9	13.5	nr	nr	nr	nr	outpatients/primary care	nr	nr	14.3	nr	spain	(1) individuals were required to be between 45-80 years of age (2) with a ≥10 pack-years smoking history (3) free of exacerbations in the 4 weeks before enrollment. (4) fulfilling the fixed ratio spirometry definition of copd as a post bronchodilator fev1/fvc < 0.7.	nr	1	without internal validation	copdgene cohort	statistical	cox model	nr	GOLD 2017, age, sex, race, cardiovascular comorbidities, cardiovascular risk factors,musculoskeletal disease, asthma	nr	nr	nr	4469	nr	nr	at patient enrollment
389	6	criner, rachel n.; labaki, wassim w.; regan, elizabeth a.; bon, jessica m.; soler, xavier; bhatt, surya p.; murray, susan; hokanson, john e.; silverman, edwin k.; crapo, james d.; curtis, jeffrey l.; martinez, fernando j.; make, barry j.; han, meilan k.; martinez, carlos h.	2019	mortality and exacerbations by global initiative for chronic obstructive lung disease groups abcd: 2011 versus 2017 in the copdgene® cohort._x000D_	united states	cohort	2008	2011	63.1	8.6	55.9	nr	56.6	43.4	nr	57.4	nr	27.9	nr	17.8	42.8	25.9	13.5	nr	nr	nr	nr	outpatients/primary care	nr	nr	14.3	nr	spain	(1) individuals were required to be between 45-80 years of age (2) with a ≥10 pack-years smoking history (3) free of exacerbations in the 4 weeks before enrollment. (4) fulfilling the fixed ratio spirometry definition of copd as a post bronchodilator fev1/fvc < 0.7.	nr	1	without internal validation	copdgene cohort	statistical	cox model	nr	GOLD 2017, age, sex, race, cardiovascular comorbidities, cardiovascular risk factors,musculoskeletal disease, asthma	nr	nr	nr	4469	nr	nr	at patient enrollment
410	1	fernández-garcía, sara; represas-represas, cristina; ruano-raviña, alberto; botana-rial, maribel; martínez-reglero, cristina; fernández villar, alberto	2020	dependence in performing activities as a predictor of mortality following hospitalization for chronic obstructive pulmonary disease exacerbation._x000D_	spain	cohort	2017	2017	68.8	9.6	76.5	54.2	61.1	38.9	nr	nr	nr	27.5	18.8	nr	nr	nr	nr	nr	nr	nr	2.2	hospitalized patients	nr	nr	nr	1.7	spain	patients with a first admission for a primary diagnosis of copd exacerbation during the study period in the pulmonology department of a third-level hospital	patients who refused to participate or in whom copd was ruled out due to failure to meet all the diagnostic criteria, or who received an alternative diagnosis to copd exacerbation, such as pulmonary embolism, pneumonia or other significantly decompensated cardiorespiratory condition	3	without internal validation	nr	statistical	cox model	nr	age, body mass index , FEV1 % , Charlson score, any dependency according to Barthel index	all candidate predictors	full model approach	nr	247	54	21.86	at patient enrollment
439	1	zeng, siyang; arjomandi, mehrdad; tong, yao; liao, zachary c.; luo, gang	2022	developing a machine learning model to predict severe chronic obstructive pulmonary disease exacerbations: retrospective cohort study._x000D_	united states	cohort	2011	2019	nr	nr	56.32	nr	48.3	51.7	nr	nr	nr	nr	nr	nr	nr	nr	nr	33.6	53.57	59.88	nr	outpatients/primary care	nr	18.75	22.02	nr	united states	a patient to have copd if the patient was aged ≥40 years and met ≥1 of the 4 criteria list:_x000D_ (1) an outpatient visit diagnosis code of chronic obstructive pulmonary disease (international classification of diseases, ninth revision: 491.22, 491.21, 491.9, 491.8, 493.2x, 492.8, 496; international classification of diseases, tenth revision: j42, j41.8, j44.*, j43.*) followed by ≥1 prescription…	patients who had no encounter at the uwm or died during that year.	1	internal validation without external validation	university of washington medicine (uwm)	machine learning	boosting	nr	229 feature	all candidate predictors	automatic machine learning model selection method	nr	7529	182	2.42	at patient enrollment
450	1	walsh, jessica a.; barker, ruth e.; kon, samantha s. c.; jones, sarah e.; banya, winston; nolan, claire m.; patel, suhani; polgar, oliver; haselden, brigitte m.; polkey, michael i.; cullinan, paul; man, william d.-c.	2021	gait speed and adverse outcomes following hospitalised exacerbation of copd._x000D_	united kingdom	cohort	2011	2013	72	11	52.1	44	nr	nr	nr	35	nr	25.6	24	nr	nr	nr	nr	nr	nr	nr	nr	hospitalized patients	nr	nr	nr	2	united kingdom	(1) diagnosis of copd according to gold guidelines_x000D_ (2) hospital admission with a primary diagnosis of aecopd as determined by the duty clinician and confirmed by the local specialist respiratory team_x000D_ (3) resident in the borough of hillingdon_x000D_ (4) age over 35 years(1)	cardiac instability, a predominant neurological or orthopaedic limitation to walking and severe cognitive dysfunction	4	without internal validation	hillingdon hospital, uk	statistical	cox model	log(1.802)* gait speed + log(1.026)*age + log( 1.041)* bed days during admission+ log(1.164) *exacerbations in last year + 1.274*charlson comorbidity index	4MGS, age, sex, body mass index, FEV1 % predicted, number of exacerbations in the previous year	all candidate predictors	backward selection	nr	213	111	52.11	at patient enrollment
450	2	walsh, jessica a.; barker, ruth e.; kon, samantha s. c.; jones, sarah e.; banya, winston; nolan, claire m.; patel, suhani; polgar, oliver; haselden, brigitte m.; polkey, michael i.; cullinan, paul; man, william d.-c.	2021	gait speed and adverse outcomes following hospitalised exacerbation of copd._x000D_	united kingdom	cohort	2011	2013	72	11	52.1	44	nr	nr	nr	35	nr	25.6	24	nr	nr	nr	nr	nr	nr	nr	nr	hospitalized patients	nr	nr	nr	2	united kingdom	(1) diagnosis of copd according to gold guidelines_x000D_ (2) hospital admission with a primary diagnosis of aecopd as determined by the duty clinician and confirmed by the local specialist respiratory team_x000D_ (3) resident in the borough of hillingdon_x000D_ (4) age over 35 years(1)	cardiac instability, a predominant neurological or orthopaedic limitation to walking and severe cognitive dysfunction	4	without internal validation	hillingdon hospital, uk	statistical	cox model	log(1.802 )* gait speed + log(1.026)*age + log( 1.041)* bed days during admission+ log(1.164) *exacerbations in last year + 1.274*charlson comorbidity index	4MGS, age, sex, body mass index, FEV1 % predicted, number of exacerbations in the previous year	all candidate predictors	backward selection	nr	213	35	16.43	at patient enrollment
488	1	montserrat-capdevila, josep; godoy, pere; marsal, josep ramon; barbé, ferran; galván, leonardo	2015	risk of exacerbation in chronic obstructive pulmonary disease: a primary care retrospective cohort study	catalonia, spain	cohort	2010	2013	63.38	11.6	74.97	nr	66.25	33.75	nr	nr	3.55	nr	nr	nr	nr	nr	nr	nr	nr	nr	nr	outpatients/primary care	nr	nr	nr	nr	spain	(1) over 40 years of age (2) diagnosis of copd in 2010 (3) having a spirometry test in the last two years, a post bronchodilatator fev1/fvc < 0.7	nr	1	internal validation without external validation	seven primary care centre of the lleida health region	statistical	logistic regression	nr	Age, gender, previous exacerbations, influenza and 23-valent pneumococcal immunisations, number of previsous visit to General Practice, severtiy (GOLD)	pre-selection based on unadjusted association with the outcome	backward selection	nr	750	623	83.07	at patient enrollment
502	1	adibi, amin; sin, don d.; safari, abdollah; johnson, kate m.; aaron, shawn d.; fitzgerald, j. mark; sadatsafavi, mohsen	2020	the acute copd exacerbation prediction tool (aceept): a modelling study	usa, canada	cohort	2005	2010	63.3	6.99	65.2	nr	72.51	27.49	nr	48.4	nr	26.55	nr	nr	nr	nr	nr	70.79	68.17	71.69	nr	outpatients/primary care	nr	nr	nr	nr	canada	(1) age 40-75 years (2) clinical diagnosis of copd (3) more than 10 pack-years of smoking	respiratory disorders other than copd, reported exacerbation in tha past month, clincially significant disease	1	with external validation in independent data	eclipse study	statistical	aft model, logistic model	nr	history of exacerbations, age, sex, body mass index, smoking , domiciliary oxyen therapy, lung function, sympton burden, current medication on use	all candidate predictors	full model approach	no	1819	nr	nr	nr
502	2	adibi, amin; sin, don d.; safari, abdollah; johnson, kate m.; aaron, shawn d.; fitzgerald, j. mark; sadatsafavi, mohsen	2020	the acute copd exacerbation prediction tool (aceept): a modelling study	usa, canada	cohort	2005	2010	63.3	6.99	65.2	nr	72.51	27.49	nr	48.4	nr	26.55	nr	nr	nr	nr	nr	70.79	68.17	71.69	nr	outpatients/primary care	nr	nr	nr	nr	canada	(1) age 40-75 years (2) clinical diagnosis of copd (3) more than 10 pack-years of smoking	respiratory disorders other than copd, reported exacerbation in tha past month, clincially significant disease	1	with external validation in independent data	eclipse study	statistical	aft model, logistic model	nr	history of exacerbations, age, sex, body mass index, smoking , domiciliary oxyen therapy, lung function, sympton burden, current medication on use	all candidate predictors	full model approach	no	1819	1273	69.98	nr
548	1	yii, anthony c. a.; loh, c. h.; tiew, p. y.; xu, huiying; taha, aza a. m.; koh, jansen; tan, jessica; lapperre, therese s.; anzueto, antonio; tee, augustine k. h.	2019	a clinical prediction model for hospitalized copd exacerbations based on "treatable traits"	singapore	cohort	nr	nr	72	9	92.1	nr	58	42	nr	nr	nr	21.7	nr	nr	nr	nr	nr	nr	nr	nr	nr	outpatients/primary care	nr	7.6	25.8	nr	singapore	nr	nr	3	with external validation in independent data	changi general hospital copd registry; singapore general hospital copd clinic, tan tock seng hospital, singapore	statistical	zero-inflated negative binomial (zinb) regression; logistic regression	nr	previous acute invasive or noninvasive ventilation, number of exacerbations requiring hospitalization in the previous years, coronary artery disease, bronchiectasis, sputum NTM isolation	pre-selection based on unadjusted association with the outcome	sole variabili significative nella multivariata	nr	419	141	33.65	at diagnosis
548	2	yii, anthony c. a.; loh, c. h.; tiew, p. y.; xu, huiying; taha, aza a. m.; koh, jansen; tan, jessica; lapperre, therese s.; anzueto, antonio; tee, augustine k. h.	2019	a clinical prediction model for hospitalized copd exacerbations based on "treatable traits"	singapore	cohort	2008	2018	nr	nr	nr	nr	nr	nr	nr	nr	nr	nr	nr	nr	nr	nr	nr	nr	nr	nr	nr	outpatients/primary care	nr	nr	nr	nr	singapore	diagnosis of copd baaed on persistent respiratory symptoms (cough, dyspnea, sputum production) and fev/fvc < 0.7; included patients classified as gold 0 with emphysema or airway thickening on chest tc	nr	3	no validazione	changi general hospital, singapore copd registry	statistical	zero-inflated negative binomial (zinb) regression; logistic regression	nr	Dyspnea, airflow obstruction, smoking, exacerbation rate during the previous year	pre-selection based on unadjusted association with the outcome	sole variabili significative nella multivariata	nr	222	nr	nr	at diagnosis
580	1	zhu, dan; dai, huiling; zhu, haiyan; fang, yuang; zhou, huihui; yang, zhangwei; chu, shuguang; xi, qian	2022	identification of frequent acute exacerbations phenotype in copd patients based on imaging and clinical characteristics	shanghai, china	cohort	2020	2022	63.38	nr	85.57	18.82	nr	nr	nr	49.28	nr	23.26	nr	nr	nr	nr	nr	nr	nr	nr	2	outpatients/primary care	nr	nr	nr	nr	china	diagnosis of copd by pulmonary function tests (pfts)	lung cancer, bronchiectasis, lost fo follow up, and whom partial information was missing	nr	without internal validation	shanghai east hospital	statistical	logistic regression	nr	age, smoking, body mass index, FEV1% predicted, LAA-950	pre-selection based on unadjusted association with the outcome	i soli fattori statisticamente significativi nella multivariata	nr	201	89	44.28	at patient enrollment
655	1	celli, bartolome r.; locantore, nicholas; yates, julie; tal-singer, ruth; miller, bruce e.; bakke, per; calverley, peter; coxson, harvey; crim, courtney; edwards, lisa d.; lomas, david a.; duvoix, annelyse; macnee, william; rennard, stephen; silverman, edwin; vestbo, jørgen; wouters, emiel; agustí, alvar	2012	inflammatory biomakers improve clinical prediction of mortality in chronic obstructive pulmorary disease	north carolina	cohort	nr	nr	nr	nr	nr	nr	nr	nr	nr	nr	nr	nr	nr	nr	nr	nr	nr	nr	nr	nr	nr	outpatients/primary care	nr	nr	nr	nr	12 paesi	(1) age 40-75 years (2) fev/fcv <= 0.7 (3) smoking history >=10 pack years	the presence of a respiratory disorder other than copd, other significant inflammatory diseases, or a reported copd exacerbation within 4 weeks of enrollment	nr	internal validation without external validation	eclipse study	statistical	cox model	nr	AGE, Body mass Index, Airflow Obstruction, Dyspnea, Exercise Capacity, COPD hosp , CCL-18/PARC, Neutrophils, WBC, CRP, fibrinogen, SP-D, IL-8	nr	nr	nr	1579	nr	nr	at patient enrollment
666	1	brusse-keizer, m.; klatte, m.; zuur-telgen, m.; koehorst-ter huurne, k.; van der palen, j.; vandervalk, p.	2017	comparing the 2007 and 2011 gold classifications as predictors of all-cause mortality and morbidity in copd	netherlands	cohort	2005	2010	67	10	61	36	74	26	nr	53	nr	27	nr	8.7	42.6	39.5	9.2	nr	nr	nr	nr	outpatients/primary care	nr	nr	nr	nr	netherlands	(1) a clinical diagnosis of copd according to the gold guidelines (2) current or former smoker (3) age ≥40 years (4) no medical condition compromising survival within the follow-up period or serious psychiatric morbidity (5) absence of any other active lung disease (eg, sarcoidosis); (6) no maintenance therapy with antibiotics; (7) ability to speak dutch.	patients from the aecopd group who never became stable again before dying were excluded	4	without internal validation	comic study	statistical	cox model	nr	GOLD 2011, age, body mass index, gender, comorbidities	predictors of the composite index used	no further selection methos	nr	665	142	21.35	at patient enrollment
666	2	brusse-keizer, m.; klatte, m.; zuur-telgen, m.; koehorst-ter huurne, k.; van der palen, j.; vandervalk, p.	2017	comparing the 2007 and 2011 gold classifications as predictors of all-cause mortality and morbidity in copd	netherlands	cohort	2005	2010	67	10	61	36	74	26	nr	53	nr	27	nr	8.7	42.6	39.5	9.2	nr	nr	nr	nr	outpatients/primary care	nr	nr	nr	nr	netherlands	(1) a clinical diagnosis of copd according to the gold guidelines (2) current or former smoker (3) age ≥40 years (4) no medical condition compromising survival within the follow-up period or serious psychiatric morbidity (5) absence of any other active lung disease (eg, sarcoidosis); (6) no maintenance therapy with antibiotics; (7) ability to speak dutch.	patients from the aecopd group who never became stable again before dying were excluded	4	without internal validation	comic study	statistical	cox model	nr	GOLD 2011, age, body mass index, gender, comorbidities	all candidate predictors	no further selection methos	nr	665	279	41.95	at patient enrollment
693	1	miravitlles, marc; garcía-sidro, patricia; fernández-nistal, alonso; buendía, maría jesús; espinosa de los monteros, maría josé; esquinas, cristina; molina, jesús	2015	the chronic obstructive pulmonary disease assessment test improves the predictive value of previous exacerbations for poor outcomes in copd	spain	cohort	nr	nr	68.7	9.2	89.7	52.7	70.4	29.6	nr	47.1	10.2	nr	11	nr	nr	nr	nr	nr	nr	nr	nr	mixed	nr	nr	nr	nr	spain	(1) copd demonstrated by spirometry performed in stable state not more than 12 months before recruitment, with a post-bronchodilator forced expiratory volume in 1 second (fev1 )/forced vital capacity ,0.7 (2) smoker or former smoker of at least 10 pack-years (3) experienced an exacerbation defined as an increase in respiratory symptoms that requires treatment with systemic corticosteroids, antibi…	(1) patients with another chronic respiratory disease (2) patients with a copd exacerbation due to other causes such as pneumonia, pneumothorax, and decompensated congestive heart failure; (3) patients requiring invasive or non-invasive mechanical ventilation (4) patients who, in the opinion of the investiga tor, did not retain sufficient cognitive capacity, presenting sensory or psychiatric disa…	4	without internal validation	dati raccolti ad hoc	statistical	cox model	nr	previous history of exacerbations, CAT score	pre-selection based on unadjusted association with the outcome	backward selection	nr	498	303	60.84	at patient enrollment
800	1	ozgür, eylem sercan; nayci, sibel atiş; özge, cengiz; taşdelen, bahar	2012	an integrated index combined by dynamic hyperinflation and exercise capacity in the prediction of morbidity and mortality in copd	mersin (turkey)	cohort	2004	2005	58.8	8.9	86.3	43.4	nr	nr	80.6	62.2	nr	25.7	nr	0	72.6	21.9	5.5	nr	nr	nr	nr	outpatients/primary care	nr	nr	nr	0.8	turkey	(1) diagnosis of copd (2) an age of 40 years or more (3) a smoking history of at least 10 pack-years (4) a post-bronchodilator fev1/fvc of 70%, and reversibility of 200 ml or 12% in fev1 after inhalation of 200 g salbutamol. (5) patients who were stable in the last 6 weeks before enter ing the study, with moderate to very severe disease (post bronchodilator fev1 80%) and taking optimal medical th…	patients with an exacerbation or a recent respiratory-tract infection within the last 6 weeks, clinical history of asthma, atopy, allergic disease, bronchiectasis or other pulmonary dis_x0002_ease, uncontrolled comorbidities likely to affect mortality, (such as malignant disorders, cardiovascular disease, or history of systemic disease); patients requiring long-term oxygen therapy or mechanical v…	1	without internal validation	dati raccolti ad hoc	statistical	cox model	nr	IC/TLC , 6MWT	predictors of the composite index / original model used	no further selection methos	nr	73	8	10.96	at patient enrollment
825	1	jones, rupert c.; price, david; chavannes, niels h.; lee, amanda j.; hyland, michael e.; ställberg, björn; lisspers, karin; sundh, josefin; van der molen, thys; tsiligianni, ioanna	2016	multi-component assessment of chronic obstructive pulmonary disease: an evaluation of the ado and dose indices and the global obstructive lung disease categories in international primary care data sets	uk, sweden and holland	cohort	nr	nr	70	10	45.5	nr	65.9	34.1	nr	61.1	nr	26	nr	16.2	50.6	26.5	6.8	nr	nr	nr	nr	outpatients/primary care	nr	nr	nr	nr	united kingdom	nr	nr	2	external validation	opcrd data	statistical	negative binomial regression	nr	Dyspnoea, Obstruction, Smoking, previous severe Exacerbations	predictors of the composite index / original model used	no further selection methos	nr	4400	nr	nr	at patient enrollment
825	2	jones, rupert c.; price, david; chavannes, niels h.; lee, amanda j.; hyland, michael e.; ställberg, björn; lisspers, karin; sundh, josefin; van der molen, thys; tsiligianni, ioanna	2016	multi-component assessment of chronic obstructive pulmonary disease: an evaluation of the ado and dose indices and the global obstructive lung disease categories in international primary care data sets	uk, sweden and holland	cohort	nr	nr	70	10	45.5	nr	65.9	34.1	nr	61.1	nr	26	nr	16.2	50.6	26.5	6.8	nr	nr	nr	nr	outpatients/primary care	nr	nr	nr	nr	united kingdom	nr	nr	2	external validation	opcrd data	statistical	negative binomial regression	nr	age, Dyspnea, airflow obstruction	predictors of the composite index / original model used	no further selection methos	nr	4400	nr	nr	at patient enrollment
825	3	jones, rupert c.; price, david; chavannes, niels h.; lee, amanda j.; hyland, michael e.; ställberg, björn; lisspers, karin; sundh, josefin; van der molen, thys; tsiligianni, ioanna	2016	multi-component assessment of chronic obstructive pulmonary disease: an evaluation of the ado and dose indices and the global obstructive lung disease categories in international primary care data sets	uk, sweden and holland	cohort	nr	nr	70	10	45.5	nr	65.9	34.1	nr	61.1	nr	26	nr	16.2	50.6	26.5	6.8	nr	nr	nr	nr	outpatients/primary care	nr	nr	nr	nr	united kingdom	nr	nr	2	external validation	opcrd data	statistical	negative binomial regression	nr	Dyspnoea, Obstruction, Smoking, previous severe Exacerbations	predictors of the composite index / original model used	no further selection methos	nr	4400	nr	nr	at patient enrollment
825	4	jones, rupert c.; price, david; chavannes, niels h.; lee, amanda j.; hyland, michael e.; ställberg, björn; lisspers, karin; sundh, josefin; van der molen, thys; tsiligianni, ioanna	2016	multi-component assessment of chronic obstructive pulmonary disease: an evaluation of the ado and dose indices and the global obstructive lung disease categories in international primary care data sets	uk, sweden and holland	cohort	nr	nr	70	10	45.5	nr	65.9	34.1	nr	61.1	nr	26	nr	16.2	50.6	26.5	6.8	nr	nr	nr	nr	outpatients/primary care	nr	nr	nr	nr	united kingdom	nr	nr	2	external validation	opcrd data	statistical	negative binomial regression	nr	age, Dyspnea, airflow obstruction	predictors of the composite index / original model used	no further selection methos	nr	4400	nr	nr	at patient enrollment
846	1	chen, chiung-zuei; ou, chih-ying; yu, chun-hsiang; yang, szu-chun; chang, han-yu; hsiue, tzuen-ren	2015	comparison of global initiative for chronic obstructive pulmonary disease 2013 classification and body mass index, airflow obstruction, dyspnea, and exacerbations index in predicting mortality and exacerbations in elderly adults with chronic obstructive pulmonary disease	taiwan	cohort	2006	2012	75.73	nr	93.05	51.23	29.19	70.81	nr	63.05	nr	23.04	nr	nr	nr	nr	nr	35.8	42.49	42.49	2.02	outpatients/primary care	nr	nr	nr	2.61	taiwan	(1) aged 65 and older in clinically stable condition. (2) typical symptoms of copd such as shortness of breath or chronic cough with phlegm and a postbronchodilator ratio of forced expiratory volume in 1 second (fev1) to forced vital capacity (fvc) of less than 70%.	(1) who were likely to die within 2 years due to cancer (2) participants with missing data and those lacking a record of exacerbations in the year before enrollment were excluded from mortality analysis (3) participants who died in the first year of follow-up before their exact 1-year exacerbation rate could be determined were also excluded from exacerbation analysis	2	external validation	participants’ charts; self-reported data	statistical	logistic regression	nr	Body-mass index, airway Obstruction, Dyspnoea, previous severe Exacerbations	predictors of the composite index / original model used	no further selection methos	nr	354	83	23.45	at patient enrollment
846	2	chen, chiung-zuei; ou, chih-ying; yu, chun-hsiang; yang, szu-chun; chang, han-yu; hsiue, tzuen-ren	2015	comparison of global initiative for chronic obstructive pulmonary disease 2013 classification and body mass index, airflow obstruction, dyspnea, and exacerbations index in predicting mortality and exacerbations in elderly adults with chronic obstructive pulmonary disease	taiwan	cohort	2006	2012	75.73	nr	93.05	51.23	29.19	70.81	nr	63.05	nr	23.04	nr	nr	nr	nr	nr	35.8	42.49	42.49	2.02	outpatients/primary care	nr	nr	nr	2.61	taiwan	(1) aged 65 and older in clinically stable condition. (2) typical symptoms of copd such as shortness of breath or chronic cough with phlegm and a postbronchodilator ratio of forced expiratory volume in 1 second (fev1) to forced vital capacity (fvc) of less than 70%.	(1) who were likely to die within 2 years due to cancer (2) participants with missing data and those lacking a record of exacerbations in the year before enrollment were excluded from mortality analysis (3) participants who died in the first year of follow-up before their exact 1-year exacerbation rate could be determined were also excluded from exacerbation analysis	2	external validation	participants’ charts; self-reported data	statistical	logistic regression	nr	Body-mass index, airway Obstruction, Dyspnoea, previous severe Exacerbations	predictors of the composite index / original model used	no further selection methos	nr	354	47	13.28	at patient enrollment
846	3	chen, chiung-zuei; ou, chih-ying; yu, chun-hsiang; yang, szu-chun; chang, han-yu; hsiue, tzuen-ren	2015	comparison of global initiative for chronic obstructive pulmonary disease 2013 classification and body mass index, airflow obstruction, dyspnea, and exacerbations index in predicting mortality and exacerbations in elderly adults with chronic obstructive pulmonary disease	taiwan	cohort	2006	2012	nr	nr	nr	nr	nr	nr	nr	nr	nr	nr	nr	nr	nr	nr	nr	nr	nr	nr	nr	outpatients/primary care	nr	nr	nr	nr	taiwan	(1) aged 65 and older in clinically stable condition. (2) typical symptoms of copd such as shortness of breath or chronic cough with phlegm and a postbronchodilator ratio of forced expiratory volume in 1 second (fev1) to forced vital capacity (fvc) of less than 70%.	(1) who were likely to die within 2 years due to cancer (2) participants with missing data and those lacking a record of exacerbations in the year before enrollment were excluded from mortality analysis (3) participants who died in the first year of follow-up before their exact 1-year exacerbation rate could be determined were also excluded from exacerbation analysis	2	external validation	participants’ charts; self-reported data	statistical	logistic regression	nr	GOLD 2013	predictors of the composite index / original model used	no further selection methos	nr	262	nr	nr	at patient enrollment
846	4	chen, chiung-zuei; ou, chih-ying; yu, chun-hsiang; yang, szu-chun; chang, han-yu; hsiue, tzuen-ren	2015	comparison of global initiative for chronic obstructive pulmonary disease 2013 classification and body mass index, airflow obstruction, dyspnea, and exacerbations index in predicting mortality and exacerbations in elderly adults with chronic obstructive pulmonary disease	taiwan	cohort	2006	2012	nr	nr	nr	nr	nr	nr	nr	nr	nr	nr	nr	nr	nr	nr	nr	nr	nr	nr	nr	outpatients/primary care	nr	nr	nr	nr	taiwan	(1) aged 65 and older in clinically stable condition. (2) typical symptoms of copd such as shortness of breath or chronic cough with phlegm and a postbronchodilator ratio of forced expiratory volume in 1 second (fev1) to forced vital capacity (fvc) of less than 70%.	(1) who were likely to die within 2 years due to cancer (2) participants with missing data and those lacking a record of exacerbations in the year before enrollment were excluded from mortality analysis (3) participants who died in the first year of follow-up before their exact 1-year exacerbation rate could be determined were also excluded from exacerbation analysis	2	external validation	participants’ charts; self-reported data	statistical	logistic regression	nr	Body-mass index, airway Obstruction, Dyspnoea, previous severe Exacerbations	predictors of the composite index / original model used	no further selection methos	nr	262	nr	nr	at patient enrollment
846	5	chen, chiung-zuei; ou, chih-ying; yu, chun-hsiang; yang, szu-chun; chang, han-yu; hsiue, tzuen-ren	2015	comparison of global initiative for chronic obstructive pulmonary disease 2013 classification and body mass index, airflow obstruction, dyspnea, and exacerbations index in predicting mortality and exacerbations in elderly adults with chronic obstructive pulmonary disease	taiwan	cohort	2006	2012	nr	nr	nr	nr	nr	nr	nr	nr	nr	nr	nr	nr	nr	nr	nr	nr	nr	nr	nr	outpatients/primary care	nr	nr	nr	nr	taiwan	(1) aged 65 and older in clinically stable condition. (2) typical symptoms of copd such as shortness of breath or chronic cough with phlegm and a postbronchodilator ratio of forced expiratory volume in 1 second (fev1) to forced vital capacity (fvc) of less than 70%.	(1) who were likely to die within 2 years due to cancer (2) participants with missing data and those lacking a record of exacerbations in the year before enrollment were excluded from mortality analysis (3) participants who died in the first year of follow-up before their exact 1-year exacerbation rate could be determined were also excluded from exacerbation analysis	2	external validation	participants’ charts; self-reported data	statistical	logistic regression	nr	GOLD 2013	predictors of the composite index / original model used	no further selection methos	nr	262	nr	nr	at patient enrollment
846	6	chen, chiung-zuei; ou, chih-ying; yu, chun-hsiang; yang, szu-chun; chang, han-yu; hsiue, tzuen-ren	2015	comparison of global initiative for chronic obstructive pulmonary disease 2013 classification and body mass index, airflow obstruction, dyspnea, and exacerbations index in predicting mortality and exacerbations in elderly adults with chronic obstructive pulmonary disease	taiwan	cohort	2006	2012	nr	nr	nr	nr	nr	nr	nr	nr	nr	nr	nr	nr	nr	nr	nr	nr	nr	nr	nr	outpatients/primary care	nr	nr	nr	nr	taiwan	(1) aged 65 and older in clinically stable condition. (2) typical symptoms of copd such as shortness of breath or chronic cough with phlegm and a postbronchodilator ratio of forced expiratory volume in 1 second (fev1) to forced vital capacity (fvc) of less than 70%.	(1) who were likely to die within 2 years due to cancer (2) participants with missing data and those lacking a record of exacerbations in the year before enrollment were excluded from mortality analysis (3) participants who died in the first year of follow-up before their exact 1-year exacerbation rate could be determined were also excluded from exacerbation analysis	2	external validation	participants’ charts; self-reported data	statistical	logistic regression	nr	Body-mass index, airway Obstruction, Dyspnoea, previous severe Exacerbations	predictors of the composite index / original model used	no further selection methos	nr	262	nr	nr	at patient enrollment
854	1	goossens, lucas m. a.; leimer, inge; metzdorf, norbert; becker, karin; rutten-van mölken, maureen p. m. h.	2014	does the 2013 gold classification improve the ability to predict lung function decline, exacerbations and mortality: a post-hoc analysis of the 4-year uplift trial	international	randomized trial	2003	2004	64.56	nr	74.25	40.28	73.78	26.22	nr	47.52	9.76	26.02	nr	0	46	45	9	nr	59.6	61.92	nr	outpatients/primary care	nr	nr	nr	nr	netherlands	(1) ≥40 years old (2) currently or formerly smoking patients (≥10 pack-years) (3) with moderate to very severe copd according to the old gold classification system (stages 2 to 4, post-bronchodilator fev1 of 70% or less of the predicted value) .	(1) a history of asthma (2) a copd exacerbation or respiratory infection within 4 weeks before screening (3) a pulmonary resection (4) use of supplemental oxygen for more than 12 hours per day (5) coexisting illnesses that could preclude participation in the study or interfere with the study results.	3	without internal validation	uplift trial	statistical	weibull model	nr	GOLD stage , age, sex, body mass index, smoking , comorbidities	all candidate predictors	backward selection	nr	5630	nr	nr	at patient enrollment
875	1	agusti, alvar; edwards, lisa d.; celli, bartolomé; macnee, william; calverley, peter m. a.; müllerova, hana; lomas, david a.; wouters, emiel; bakke, per; rennard, steve; crim, courtney; miller, bruce e.; coxson, harvey o.; yates, julie c.; tal-singer, ruth; vestbo, jørgen	2013	characteristics, stability and outcomes of the 2011 gold copd groups in the eclipse cohort	international	cohort	nr	nr	63.53	nr	65.45	48.51	nr	36.32	nr	48.11	nr	26.53	nr	0	44	42	14	nr	67.92	71.82	nr	outpatients/primary care	nr	6.66	nr	nr	spain	(1) age 40-75 years (2) clinical diagnosis of copd (3) more than 10 pack-years of smoking	respiratory disorders other than copd, reported exacerbation in tha past month, clincially significant disease	2	external validation	eclipse study	statistical	cox model	nr	GOLD 2007	predictors of the composite index / original model used	no further selection methos	nr	2101	205	9.76	at patient enrollment
875	2	agusti, alvar; edwards, lisa d.; celli, bartolomé; macnee, william; calverley, peter m. a.; müllerova, hana; lomas, david a.; wouters, emiel; bakke, per; rennard, steve; crim, courtney; miller, bruce e.; coxson, harvey o.; yates, julie c.; tal-singer, ruth; vestbo, jørgen	2013	characteristics, stability and outcomes of the 2011 gold copd groups in the eclipse cohort	international	cohort	nr	nr	63.53	nr	65.45	48.51	nr	36.32	nr	48.11	nr	26.53	nr	0	44	42	14	nr	67.92	71.82	nr	outpatients/primary care	nr	6.66	nr	nr	spain	(1) age 40-75 years (2) clinical diagnosis of copd (3) more than 10 pack-years of smoking	respiratory disorders other than copd, reported exacerbation in tha past month, clincially significant disease	2	external validation	eclipse study	statistical	cox model	nr	GOLD 2021	predictors of the composite index / original model used	no further selection methos	nr	2101	nr	nr	at patient enrollment
875	3	agusti, alvar; edwards, lisa d.; celli, bartolomé; macnee, william; calverley, peter m. a.; müllerova, hana; lomas, david a.; wouters, emiel; bakke, per; rennard, steve; crim, courtney; miller, bruce e.; coxson, harvey o.; yates, julie c.; tal-singer, ruth; vestbo, jørgen	2013	characteristics, stability and outcomes of the 2011 gold copd groups in the eclipse cohort	international	cohort	nr	nr	63.53	nr	65.45	48.51	nr	36.32	nr	48.11	nr	26.53	nr	0	44	42	14	nr	67.92	71.82	nr	outpatients/primary care	nr	6.66	nr	nr	spain	(1) age 40-75 years (2) clinical diagnosis of copd (3) more than 10 pack-years of smoking	respiratory disorders other than copd, reported exacerbation in tha past month, clincially significant disease	2	external validation	eclipse study	statistical	cox model	nr	GOLD 2021	predictors of the composite index / original model used	no further selection methos	nr	2101	648	30.84	at patient enrollment
930	1	motegi, takashi; jones, rupert c.; ishii, takeo; hattori, kumiko; kusunoki, yuji; furutate, ryuko; yamada, kouich; gemma, akihiko; kida, kozui	2013	a comparison og three multidimensional indices of copd severity as predictors of future exacerbations	tokyo	cohort	2007	2007	71.4	8.7	93	75.6	nr	4.4	80.1	55.7	nr	22.2	nr	13.7	42.6	33.9	9.8	nr	nr	nr	nr	outpatients/primary care	nr	nr	nr	2.6	japan	(1) diagnosis of copd by a chest physician (2) current or former smoking history of at least 20 pack-years (3) age >=40 years	(1) A diagnosis of bronchial asthma, bronchiectasis, or bullous lung disease (2 )Active tuberculosis or any history of pulmonary fibrosis (3) Withdrawal of consent (4) A diagnosis of any malignancy (5) A diagnosis of dementia.	4	external validation model	respiratory care clinic	statistical	logistic regression	nr	age, Dyspnea, airflow obstruction	predictors of the composite index / original model used	no further selection methos	nr	183	64	34.97	at patient enrollment
930	2	motegi, takashi; jones, rupert c.; ishii, takeo; hattori, kumiko; kusunoki, yuji; furutate, ryuko; yamada, kouich; gemma, akihiko; kida, kozui	2013	a comparison og three multidimensional indices of copd severity as predictors of future exacerbations	tokyo	cohort	2007	2007	71.4	8.7	93	75.6	nr	4.4	80.1	55.7	nr	22.2	nr	13.7	42.6	33.9	9.8	nr	nr	nr	nr	outpatients/primary care	nr	nr	nr	2.6	japan	(1) diagnosis of copd by a chest physician (2) current or former smoking history of at least 20 pack-years (3) age >=40 years	(1) A diagnosis of bronchial asthma, bronchiectasis, or bullous lung disease (2 )Active tuberculosis or any history of pulmonary fibrosis (3) Withdrawal of consent (4) A diagnosis of any malignancy (5) A diagnosis of dementia.	4	external validation model	respiratory care clinic	statistical	logistic regression	nr	body mass index, airflow obstruction, Dyspnea, exercise capacity	predictors of the composite index / original model used	no further selection methos	nr	183	64	34.97	at patient enrollment
930	3	motegi, takashi; jones, rupert c.; ishii, takeo; hattori, kumiko; kusunoki, yuji; furutate, ryuko; yamada, kouich; gemma, akihiko; kida, kozui	2013	a comparison og three multidimensional indices of copd severity as predictors of future exacerbations	tokyo	cohort	2007	2007	71.4	8.7	93	75.6	nr	4.4	80.1	55.7	nr	22.2	nr	13.7	42.6	33.9	9.8	nr	nr	nr	nr	outpatients/primary care	nr	nr	nr	2.6	japan	(1) diagnosis of copd by a chest physician (2) current or former smoking history of at least 20 pack-years (3) age >=40 years	(1) A diagnosis of bronchial asthma, bronchiectasis, or bullous lung disease (2 )Active tuberculosis or any history of pulmonary fibrosis (3) Withdrawal of consent (4) A diagnosis of any malignancy (5) A diagnosis of dementia.	4	external validation	respiratory care clinic	statistical	logistic regression	nr	Dyspnoea, Obstruction, Smoking, previous severe Exacerbations	predictors of the composite index / original model used	no further selection methos	nr	183	64	34.97	at patient enrollment
1157	1	aramburu, amaia; arostegui, inmaculada; moraza, javier; barrio, irantzu; aburto, myriam; garcía-loizaga, amaia; uranga, ane; zabala, txomin; quintana, josé maría; esteban, cristóbal	2019	copd classification models and mortality prediction capacity	spain	cohort	2023	2024	68.3	8.3	96	46.8	79	21	nr	55	nr	28.3	nr	nr	nr	nr	nr	nr	nr	nr	24	outpatients/primary care	nr	14.6	5.9	2.4	spain	(1) diagnosis of copd from at least 6 months and to be stable for 6 weeks before enrollment (2) fev1 <80% of the predicted value, fev1/fvc <70%	(1) diagnosis of asthma, extensive pulmonary tubercolosis or cancer (2) who suffered from psychiatric or neurological problems that might prevent effective collaboration	4	external model validation	respiratory service of galdakao_usansolo hospital	statistical	logistic regression	nr	Body mass Index, airflow obstruction, Dyspnea, exercise capacity	predictors of the composite index / original model used	no further selection methos	nr	543	167	30.76	at patient enrollment
1157	2	aramburu, amaia; arostegui, inmaculada; moraza, javier; barrio, irantzu; aburto, myriam; garcía-loizaga, amaia; uranga, ane; zabala, txomin; quintana, josé maría; esteban, cristóbal	2019	copd classification models and mortality prediction capacity	spain	cohort	2023	2024	68.3	8.3	96	46.8	79	21	nr	55	nr	28.3	nr	nr	nr	nr	nr	nr	nr	nr	24	outpatients/primary care	nr	14.6	5.9	2.4	spain	(1) diagnosis of copd from at least 6 months and to be stable for 6 weeks before enrollment (2) fev1 <80% of the predicted value, fev1/fvc <70%	(1) diagnosis of asthma, extensive pulmonary tubercolosis or cancer (2) who suffered from psychiatric or neurological problems that might prevent effective collaboration	4	external model validation	respiratory service of galdakao_usansolo hospital	statistical	logistic regression	nr	GOLD 2011, exacerbations in the past year	predictors of the composite index / original model used	no further selection methos	nr	543	167	30.76	at patient enrollment
1157	3	aramburu, amaia; arostegui, inmaculada; moraza, javier; barrio, irantzu; aburto, myriam; garcía-loizaga, amaia; uranga, ane; zabala, txomin; quintana, josé maría; esteban, cristóbal	2019	copd classification models and mortality prediction capacity	spain	cohort	2023	2024	68.3	8.3	96	46.8	79	21	nr	55	nr	28.3	nr	nr	nr	nr	nr	nr	nr	nr	24	outpatients/primary care	nr	14.6	5.9	2.4	spain	(1) diagnosis of copd from at least 6 months and to be stable for 6 weeks before enrollment (2) fev1 <80% of the predicted value, fev1/fvc <70%	(1) diagnosis of asthma, extensive pulmonary tubercolosis or cancer (2) who suffered from psychiatric or neurological problems that might prevent effective collaboration	4	external validation model	respiratory service of galdakao_usansolo hospital	statistical	logistic regression	nr	GOLD 2017	predictors of the composite index / original model used	no further selection methos	nr	543	167	30.76	at patient enrollment
1157	4	aramburu, amaia; arostegui, inmaculada; moraza, javier; barrio, irantzu; aburto, myriam; garcía-loizaga, amaia; uranga, ane; zabala, txomin; quintana, josé maría; esteban, cristóbal	2019	copd classification models and mortality prediction capacity	spain	cohort	2003	2004	68.3	8.3	96	46.8	79	21	nr	55	nr	28.3	nr	nr	nr	nr	nr	nr	nr	nr	24	outpatients/primary care	nr	14.6	5.9	2.4	spain	(1) diagnosis of copd from at least 6 months and to be stable for 6 weeks before enrollment (2) fev1 <80% of the predicted value, fev1/fvc <70%	(1) diagnosis of asthma, extensive pulmonary tubercolosis or cancer (2) who suffered from psychiatric or neurological problems that might prevent effective collaboration	4	without internal validation	respiratory service of galdakao_usansolo hospital	statistical	logistic regression	nr	body mass index, airflow obstruction, Dyspnea, exercise capacity, comorbidities	pre-selection based on unadjusted association with the outcome	no further selection methos	nr	543	167	30.76	at patient enrollment
1217	1	chen, xueying; wang, qi; hu, yinan; zhang, lei; xiong, weining; xu, yongjian; yu, jun; wang, yi	2020	a nomogram for predicting severe exacerbations in stable copd patients	wuhan	cohort	2010	2015	65.2	8	57.5	46	66	34	nr	nr	nr	27.3	15.5	21.4	44.7	23.9	10	nr	nr	46.8	1.3	outpatients/primary care	nr	3.1	10.6	nr	china	(1) age 40-80 years at baseline (2) a smoking history of <=1 pack-year (stratum 1) or >= 20 pack-years (strata 2-4) (3) fev1\fvc > 0.7, bronchodilatator status	(1) failed to consent/complete the study (2) bmi > 40 kg/m2 at baseline (3) inability to fulfill pulmonary function testing (4) diagnosed with myocardial infarction and uncontrolled congestive failure in the past six weeks.	4	external model validation	spiromics study	statistical	cox model	nr	Dyspnoea, Obstruction, Smoking, previous severe Exacerbations	predictors of the composite index / original model used	no further selection methos	nr	1711	523	30.57	at patient enrollment
1217	2	chen, xueying; wang, qi; hu, yinan; zhang, lei; xiong, weining; xu, yongjian; yu, jun; wang, yi	2020	a nomogram for predicting severe exacerbations in stable copd patients	wuhan	cohort	2010	2015	65.2	8	57.5	46	66	34	nr	nr	nr	27.3	15.5	21.4	44.7	23.9	10	nr	nr	46.8	1.3	outpatients/primary care	nr	3.1	10.6	nr	china	(1) age 40-80 years at baseline (2) a smoking history of <=1 pack-year (stratum 1) or >= 20 pack-years (strata 2-4) (3) fev1\fvc > 0.7, bronchodilatator status	(1) failed to consent/complete the study (2) bmi > 40 kg/m2 at baseline (3) inability to fulfill pulmonary function testing (4) diagnosed with myocardial infarction and uncontrolled congestive failure in the past six weeks.	4	external model validation	spiromics study	statistical	cox model	nr	body mass index, airflow obstruction, Dyspnea, exercise capacity	predictors of the composite index / original model used	no further selection methos	nr	1711	523	30.57	at patient enrollment
1217	3	chen, xueying; wang, qi; hu, yinan; zhang, lei; xiong, weining; xu, yongjian; yu, jun; wang, yi	2020	a nomogram for predicting severe exacerbations in stable copd patients	wuhan	cohort	2010	2015	65.2	8	57.5	46	66	34	nr	nr	nr	27.3	15.5	21.4	44.7	23.9	10	nr	nr	46.8	1.3	outpatients/primary care	nr	3.1	10.6	nr	china	(1) age 40-80 years at baseline (2) a smoking history of <=1 pack-year (stratum 1) or >= 20 pack-years (strata 2-4) (3) fev1\fvc > 0.7, bronchodilatator status	(1) failed to consent/complete the study (2) bmi > 40 kg/m2 at baseline (3) inability to fulfill pulmonary function testing (4) diagnosed with myocardial infarction and uncontrolled congestive failure in the past six weeks.	4	external modelo validation	spiromics study	statistical	cox model	nr	age, Dyspnea, airflow obstruction	predictors of the composite index / original model used	no further selection methos	nr	1711	523	30.57	at patient enrollment
1217	4	chen, xueying; wang, qi; hu, yinan; zhang, lei; xiong, weining; xu, yongjian; yu, jun; wang, yi	2020	a nomogram for predicting severe exacerbations in stable copd patients	wuhan	cohort	2010	2015	65.2	8	57.5	46	66	34	nr	60.8	nr	27.3	15.5	21.4	44.7	23.9	10	nr	nr	46.8	1.3	outpatients/primary care	nr	3.1	10.6	nr	china	(1) age 40-80 years at baseline (2) a smoking history of <=1 pack-year (stratum 1) or >= 20 pack-years (strata 2-4) (3) fev1\fvc > 0.7, bronchodilatator status	(1) failed to consent/complete the study (2) bmi > 40 kg/m2 at baseline (3) inability to fulfill pulmonary function testing (4) diagnosed with myocardial infarction and uncontrolled congestive failure in the past six weeks.	4	internal validation without external validation	spiromics study	statistical	cox model	nr	body mass index, severe exacerbations history, congestive heart failure, GERD, diabetes, asthma, FEV1%, CAT score, white blood cells count	all candidate predictors	backward selection	nr	1711	523	30.57	at patient enrollment
1222	1	chen, shih-yu; huang, chun-kai; wu, chia-ling; peng, hui-chuan; yu, chong-jen; chien, jung-yien	2023	prognostic value of the post-exercise heart rate recovery and bhde-index in chronic obstructive pulmonary disease	taiwan	cohort	2020	2020	72.1	9.4	88.5	nr	88.5	11.5	nr	66.6	nr	23.6	7	nr	nr	nr	nr	nr	nr	nr	nr	outpatients/primary care	nr	nr	nr	nr	taiwan	participants were spirometry-confirmed copd patients who were enrolled in the taiwan nationwide copd pay-for-performance program	(1) past history of lung surgery, atrial fibrillation, heart failure pacemaker placement (2) currently under ate or rhythm control medication or severe neurological deficits that prevent patients from following simple orders or completing whole course of 6-minute walking test	4	with external validation in independent data	taiwan nationwide copd pay-for-performance program	statistical	cox model	nr	Body mass Index, airflow obstruction, Dyspnea, exercise capacity	predictors of the composite index / original model used	no further selection methos	nr	260	nr	nr	at patient enrollment
1222	2	chen, shih-yu; huang, chun-kai; wu, chia-ling; peng, hui-chuan; yu, chong-jen; chien, jung-yien	2023	prognostic value of the post-exercise heart rate recovery and bhde-index in chronic obstructive pulmonary disease	taiwan	cohort	2020	2020	72.1	9.4	88.5	nr	88.5	11.5	nr	66.6	nr	23.6	7	nr	nr	nr	nr	nr	nr	nr	nr	outpatients/primary care	nr	nr	nr	nr	taiwan	participants were spirometry-confirmed copd patients who were enrolled in the taiwan nationwide copd pay-for-performance program	(1) past history of lung surgery, atrial fibrillation, heart failure pacemaker placement (2) currently under ate or rhythm control medication or severe neurological deficits that prevent patients from following simple orders or completing whole course of 6-minute walking test	4	with external validation in independent data	taiwan nationwide copd pay-for-performance program	statistical	cox model	nr	Body mass Index, airflow obstruction, Dyspnea, exercise capacity	predictors of the composite index / original model used	no further selection methos	nr	260	nr	nr	at patient enrollment
1222	3	chen, shih-yu; huang, chun-kai; wu, chia-ling; peng, hui-chuan; yu, chong-jen; chien, jung-yien	2023	prognostic value of the post-exercise heart rate recovery and bhde-index in chronic obstructive pulmonary disease	taiwan	cohort	2020	202072.1	72.1	9.4	88.5	nr	88.5	11.5	nr	66.6	nr	23.6	7	nr	nr	nr	nr	nr	nr	nr	nr	outpatients/primary care	nr	nr	nr	nr	taiwan	participants were spirometry-confirmed copd patients who were enrolled in the taiwan nationwide copd pay-for-performance program	(1) past history of lung surgery, atrial fibrillation, heart failure pacemaker placement (2) currently under ate or rhythm control medication or severe neurological deficits that prevent patients from following simple orders or completing whole course of 6-minute walking test	4	with external validation in independent data	taiwan nationwide copd pay-for-performance program	statistical	cox model	nr	body mass index, post-exercise heart recovery, Dyspnea, exercise intollerance	nr	nr	nr	260	nr	nr	at patient enrollment
1222	4	chen, shih-yu; huang, chun-kai; wu, chia-ling; peng, hui-chuan; yu, chong-jen; chien, jung-yien	2023	prognostic value of the post-exercise heart rate recovery and bhde-index in chronic obstructive pulmonary disease	taiwan	cohort	2020	2020	72.1	9.4	88.5	nr	88.5	11.5	nr	66.6	nr	23.6	7	nr	nr	nr	nr	nr	nr	nr	nr	outpatients/primary care	nr	nr	nr	nr	taiwan	participants were spirometry-confirmed copd patients who were enrolled in the taiwan nationwide copd pay-for-performance program	(1) past history of lung surgery, atrial fibrillation, heart failure pacemaker placement (2) currently under ate or rhythm control medication or severe neurological deficits that prevent patients from following simple orders or completing whole course of 6-minute walking test	4	with external validation in independent data	taiwan nationwide copd pay-for-performance program	statistical	cox model	nr	body mass index, post-exercise heart recovery, Dyspnea, exercise intollerance	predictors of the composite index / original model used	no further selection methos	nr	260	nr	nr	at patient enrollment
1289	1	sundh, josefin; ekström, magnus	2017	risk factors for developing hypoxic respiuratory failure in copd	swedish	cohort	2009	nr	70	9	45	nr	68	32	nr	53	nr	nr	14	6	51	34	9	55	54	48	nr	outpatients/primary care	nr	nr	nr	nr	sweden	(1) fev1/fcv <0.7 (2) age >=35 years (3) having at least two registered visits separeted by at least 1 year during the periodo from january 1, 2013 to january 8, 2016	nr	1	without internal validation	swedish natural register of copd	statistical	logistic regression	nr	sex, age, body mass index, heart disease, sleep apnea syndrome, GOLD 2017 stage, FEV, CAT score, exacerbations hystory	all candidate predictors	no further selection methos	nr	3	74	2466.67	at patient enrollment
1429	1	gedebjerg, anne; szépligeti, szimonetta komjáthiné; wackerhausen, laura-maria holm; horváth-puhó, erzsébet; dahl, ronald; hansen, jens georg; sørensen, henrik toft; nørgaard, mette; lange, peter; thomsen, reimar wernich	2018	prediction of mortality in patients with chronic obstrutive pulmonary disease with the global iniziative for chronic obstructive lung disease 2017 classification: a cohort study	denmark	cohort	2008	2013	69.67	nr	47.5	nr	68.71	31.29	nr	nr	nr	25.7	nr	nr	nr	nr	nr	nr	nr	nr	nr	outpatients/primary care	nr	nr	nr	nr	denmark	(1) patients aged 30 years or older (2) who visited any hospital outpatients clinic and had received a primary diagnosis of copd or acute respiratory failure as a secondary diagnosis	nr	2	without validation	danish registry for copd	statistical	cox model	nr	GOLD 2017, age, gender, marital status, comorbidity, body mass index, smoking, number of antihypertensive drugs, antithrombotic drugs, statins, lipid-loweing drugs	all candidate predictors	no further selection methos	nr	33765	8365	24.77	at patient enrollment
1429	2	gedebjerg, anne; szépligeti, szimonetta komjáthiné; wackerhausen, laura-maria holm; horváth-puhó, erzsébet; dahl, ronald; hansen, jens georg; sørensen, henrik toft; nørgaard, mette; lange, peter; thomsen, reimar wernich	2018	prediction of mortality in patients with chronic obstrutive pulmonary disease with the global iniziative for chronic obstructive lung disease 2017 classification: a cohort study	denmark	cohort	2008	2011	nr	nr	nr	nr	nr	nr	nr	nr	nr	nr	nr	nr	nr	nr	nr	nr	nr	nr	nr	outpatients/primary care	nr	nr	nr	nr	denmark	(1) patients aged 30 years or older (2) who visited any hospital outpatients clinic and had received a primary diagnosis of copd or acute respiratory failure as a secondary diagnosis	nr	2	without validation	danish registry for copd	statistical	cox model	nr	GOLD 2017, age, gender, marital status, comorbidity, body mass index, smoking, number of antihypertensive drugs, antithrombotic drugs, statins, lipid-loweing drugs	all candidate predictors	no further selection methos	nr	22621	1871	8.27	at patient enrollment
1457	1	yun, jihye; cho, young hoon; lee, sang min; hwang, jeongeun; lee, jae seung; oh, yeon-mok; lee, sang-do; loh, li-cher; ong, choo-khoon; seo, joon beom; kim, namkug	2021	deep radiomics‑based survival prediction in patients with chronic obstructive pulmonary disease	malaysia	cohort	2005	2012	68.3	8	93.1	nr	nr	nr	nr	47.9	nr	nr	nr	4.9	36.3	41.2	17.6	nr	nr	nr	nr	outpatients/primary care	nr	nr	nr	nr	korea, (south) rep. of	(1) patients over 18 years of age (2) with chronic respiratory symptoms and airfow limitations or bronchial hyperresponsiveness	(1) patients with co-existing illnesses that would interfere with the study results (e.g., malignancy, congestive heart failure, cerebrovascular disorders, chronic renal failure, diabetes with severe complications, and uncon_x0002_trolled hypertension) (2) with respiratory diseases other than obstructive lung disease (e.g., previous pulmonary resection, tuberculosis-destroyed lung, and bronchiect…	15	with external validation in independent data	penang general hospital in malaysia	machine learning	random forest	nr	coronal slice of the vertebral body, sagittal slices of the lef/right lung	all candidate predictors	automatic machine learning model selection method	nr	102	18	17.65	at patient enrollment
1460	1	wu, yao-kuang; lan, chou-chin; tzeng, i.-shiang; wu, chih-wei	2020	the copd-readmission (core) score: a novel prediction model for one-year chronic obstructive pulmonary disease readmissions	taiwan	cohort	2014	2017	76.3	10.6	88	nr	70.9	29.1	nr	48.2	nr	23.3	nr	nr	nr	nr	nr	45.5	63.1	60.4	nr	hospitalized patients	nr	3.4	20.3	nr	taiwan	(1) patients fulfilled the copd criteria (fev1/forced vital capacity (fvc) < 0.7 post bronchodilator)) (2) patients who were directly admitted to the general ward	(1) patients <40 years of age (2) patients directly admitted to the icu (3) patients who received systemic steroids within 2 days before the index hospitalization.	1	without internal validation	taipei tzu chi hospital of the buddhist tzu chi medical foundation	statistical	logistic regression	nr	eosinophil count, lung function, triple inhaler therapy, previous hospitalization	pre-selection based on unadjusted association with the outcome	full model approach	nr	625	372	59.52	at patient enrollment
1586	1	huebner, simona tabea; henny, simona; giezendanner, stéphanie; brack, thomas; brutsche, martin; chhajed, prashant; clarenbach, christian; dieterle, thomas; egli, adrian; frey, martin; heijnen, ingmar; irani, sarosh; sievi, noriane andrina; thurnheer, robert; trendelenburg, marten; kohler, malcolm; leuppi-taegtmeyer, anne barbara; leuppi, joerg daniel	2022	prediction of acute copd exacerbation in the swiss multicenter copd cohort study (topdocs) by clinical parameters, medication use, and immunological biomarkers	switzerland	cohort	2009	2015	64	7.1	71	40	75	25	nr	46	nr	26	15	9	32	37	22	68	72	66	1	outpatients/primary care	nr	nr	nr	nr	switzerland	(1) patients aged between 40 and 75 years (2) with mild to very severe copd corresponding to global initiative for chronic obstructive lung disease (gold)-stages i–iv were included during an exacerbation-free interval of at least 6 weeks	mental or physical restrictions impairing the ability to provide written informed consent or to participate in study visits	3	without internal validation	the obstructive pulmonary disease outcomes cohort of switzerland (topdocs) dataset	statistical	logistic regression	nr	Sex, Age, body mass index, Heart rate, FEV1 % predicted, CAT Score, SF-6D V1, Dyspnea, Number of COPD medication , Platelet count, IgG2	pre-selection based on unadjusted association with the outcome	no further selection methos	nr	178	24	13.48	at patient enrollment
1592	1	xu, tingting; sun, wei; zhao, hongqing; wang, xinmin; yuan, qi; zhang, xijie; mao, shan; zhang, xiuwei; zhao, mingming; sheng, zebo; zhang, mingshun; huang, mao; ji, ningfei	2022	characteristics of 12-month readmission for hospitalized patients with copd: a propensity score matched analysis of prospective multicenter study	china	cohort	2019	2020	70.1	9.3	88	40.92	78.3	21.7	nr	44.14	9.27	22.81	nr	nr	nr	nr	nr	42	56.2	53.6	nr	hospitalized patients	nr	nr	nr	nr	china	a post-bronchodilator forced expiratory volume in 1 second (fev1) to forced vital capacity (fvc) ratio	(1) lack of pulmonary function test within five years (2) mislabeled asthmatics (3) copd without exacerbation and no access to 12-month follow-up. (4) patients with proceeding cancers (5) those taking systemic corticosteroids 48 hours before admission	1	without internal validation	platform of yiducloud	statistical	logistic regression	nr	Time since COPD diagnosis, CAT score, Blood eosinophil percentage, Cor pulmonale	all candidate predictors	backward selection	nr	465	193	41.51	at patient enrollment
1665	1	stanford, richard h.; nag, arpita; mapel, douglas w.; lee, todd a.; rosiello, richard; schatz, michael; vekeman, francis; gauthier-loiselle, marjolaine; merrigan, j. f. philip; duh, mei sheng	2018	claims-based risk model for first severe copd exacerbation	united states	cohort	2006	2011	nr	nr	nr	nr	nr	nr	nr	nr	nr	nr	nr	nr	nr	nr	nr	nr	nr	nr	nr	outpatients/primary care	nr	nr	nr	nr	united kingdom	(1) patients with copd who were 40 years (2) patients were also required to have at least 1 dispensing for an inhaled copd medication or oral theophylline during the year following the index date and to have had continuous insurance eligibility (no more than 45 days without coverage) for at least 2 years follow ing the index date.	(1) have severe copd exacerbation, defined as a copd-related hospitalization during the baseline period (2) at least 1 claim with an icd-9-cm diagnosis code for cancer (except cancer types that are typically considered to have little effect on lung function [eg, breast, prostate, or skin cancer except melanoma]) or other non-copd lung disease during the baseline period.	1	with external validation in independent data	reliant database, reliant medical group	statistical	logistic regression	nr	H1N1 flu season, Age group, COPD medication, Exacerbations, Type of COPD diagnosis, Comorbidities, Concomitant medication, Procedures	all candidate predictors	bootstrap resampling in combination with stepwise variable selection	nr	nr	nr	nr	at patient enrollment
1672	1	zhao, yi-yang; liu, cong; zeng, yu-qin; zhou, ai-yuan; duan, jia-xi; cheng, wei; sun, tian; li, xin; ma, li-bing; liu, qi-mi; zhu, ying-qun; chen, ming; zhou, mei-ling; chen, ping	2020	modified and simplified clinically important deterioration: multidimensional indices of short-term disease trajectory to predict future exacerbations in patients with chronic obstructive pulmonary disease	china	cohort	2016	2018	59.54	8.43	89.8	30	63.8	36.2	nr	nr	nr	22.57	nr	5.5	37	40.9	16.5	81.1	57.5	57.5	nr	outpatients/primary care	nr	nr	nr	nr	china	subjects recruited into the study were diagnosed with copd according to gold2017	the patients who diagnosed as or with a history of asthma (including asthma-copd overlap), bronchiectasis, lung cancer, lung fibrosis, upper airway obstruction, tuberculosis or pulmonary infection in the last 4 weeks	2	without internal validation	chronic pulmonary diseases database set up by the second xiangya hospital of central south university	statistical	logistic regression	nr	moderate to severe exacerbations, FEV1 (L), CAT score	predictors of the composite index / original model used	no further selection methos	nr	127	66	51.97	at patient enrollment
1748	1	thomsen, mette; ingebrigtsen, truls sylvan; marott, jacob louis; dahl, morten; lange, peter; vestbo, jørgen; nordestgaard, børge g.	2013	inflammatory biomarkers and exacerbations in chronic obstructive pulmonary disease	denmark	cohort	2001	2003	67	nr	47	nr	61	39	nr	nr	nr	25	nr	49.9	43	6.4	0.7	nr	nr	nr	nr	outpatients/primary care	nr	nr	nr	nr	denmark	nr	nr	2	without internal validation	the danish registry of medicinal product statistics; the danish national patient registry covering all hospital contacts in denmark	statistical	logistic regression	nr	age, sex, FEV1% predicted, smoking, use of any inhaled medication, body mass index, history of previous exacerbations, time since most recent prior exacerbation, Plasma levels of high-sensitivity CRP, fibrinogen, whole blood leu kocyte counT	all candidate predictors	full model approach	nr	6574	129	1.96	at patient enrollment
1748	2	thomsen, mette; ingebrigtsen, truls sylvan; marott, jacob louis; dahl, morten; lange, peter; vestbo, jørgen; nordestgaard, børge g.	2013	inflammatory biomarkers and exacerbations in chronic obstructive pulmonary disease	denmark	cohort	2001	2003	67	nr	47	nr	61	39	nr	nr	nr	25	nr	49.9	43	6.4	0.7	nr	nr	nr	nr	outpatients/primary care	nr	nr	nr	nr	denmark	nr	nr	2	without internal validation	the danish registry of medicinal product statistics; the danish national patient registry covering all hospital contacts in denmark	statistical	cox model	nr	age, sex, FEV1% predicted, smoking, use of any inhaled medication, body mass index, history of previous exacerbations, time since most recent prior exacerbation, Plasma levels of high-sensitivity CRP, fibrinogen, whole blood leu kocyte counT	all candidate predictors	full model approach	nr	6574	931	14.16	at patient enrollment
1804	1	montserrat-capdevila, josep; godoy, pere; marsal, josep ramon; barbé, ferran	2015	predictive model of hospital admission for copd exacerbation	spain	cohort	2010	2013	68.4	11.6	75	nr	66.3	33.7	nr	nr	3.5	nr	nr	50.8	35.3	9.4	4.4	nr	nr	nr	nr	outpatients/primary care	nr	nr	nr	nr	spain	participants were subjects 40 y old with a diagnosis of copd in 2010 in the primary care electronic medical records	nr	1	without internal validation	registro e-cap	statistical	logistic regression	nr	age, sex, COPD in year before study, Smoking, COPD severity, No. of visits, Influenza immunization	all candidate predictors	no further selection methos	nr	2501	812	32.47	at patient enrollment
1868	1	wei, shuoshuo; lu, rong; zhang, zhengping; wang, faxuan; tan, hai; wang, xiaohong; ma, jinlan; zhang, yating; deng, ning; chen, juan	2022	mri-assessed diaphragmatic function can predict frequent acute exacerbation of copd: a prospective observational study based on telehealth-based monitoring system	china	cohort	2017	2019	60.37	6.56	94.91	nr	76.27	23.73	nr	51.34	nr	24.23	13.8	15.25	32.2	30.51	22.03	nr	nr	nr	1	outpatients/primary care	nr	nr	nr	nr	china	(1) age≥40 years (2) confrmed diagnosis of copd according to the global initiative for chronic obstructive lung disease (gold) guideline [1] (3) sta_x0002_ble phase of copd, no visit to the outpatient or emergency department, and no hospitalisation for aecopd during the past 12 weeks (4) access to a smartphone	(1) individuals with a history of thoracic/upper abdominal surgery (2) known diaphragmatic paralysis (3) chronic neuromuscular disease (4) signifcant underlying respiratory diseases (5) claustrophobia (6) subjects with mental disorders	1	without internal validation	telehealth-based monitoring sytem	statistical	logistic regression	nr	diaphragm thickening fraction, chest wall motion	all candidate predictors	backward selection	nr	59	31	52.54	at patient enrollment
1874	1	austin, peter c.; stanbrook, matthew b.; anderson, geoffrey m.; newman, alice; gershon, andrea s.	2012	comparative ability of comorbidity classification methods for administrative data to predict outcomes in patients with chronic obstructive pulmonary disease	canada	cohort	2007	2007	66	nr	49	nr	nr	nr	nr	nr	nr	nr	nr	nr	nr	nr	nr	nr	nr	nr	nr	outpatients/primary care	nr	nr	nr	nr	canada	nr	nr	3	internal validation without external validation	the ontario chronic obstructive pulmonary disease database; . the registered persons database (rpdb); the canadian institute for health information (cihi) discharge abstract database (dad); the ontario health insurance plan (ohip); the ontario mental health reporting system (omhrs)	statistical	logistic regression	nr	duration of the condition, severity of the condition, diagnostic certainty, etiology of the condition, and specialty care involvement	predictors of the composite index / original model used	no further selection methos	nr	638926	14124	2.21	at patient enrollment
1874	2	austin, peter c.; stanbrook, matthew b.; anderson, geoffrey m.; newman, alice; gershon, andrea s.	2012	comparative ability of comorbidity classification methods for administrative data to predict outcomes in patients with chronic obstructive pulmonary disease	canada	cohort	2007	2007	66	nr	49	nr	nr	nr	nr	nr	nr	nr	nr	nr	nr	nr	nr	nr	nr	nr	nr	outpatients/primary care	nr	nr	nr	nr	canada	nr	nr	3	internal validation without external validation	the ontario chronic obstructive pulmonary disease database; . the registered persons database (rpdb); the canadian institute for health information (cihi) discharge abstract database (dad); the ontario health insurance plan (ohip); the ontario mental health reporting system (omhrs)	statistical	logistic regression	nr	duration of the condition, severity of the condition, diagnostic certainty, etiology of the condition, specialty care involvement	predictors of the composite index / original model used	no further selection methos	nr	638926	nr	nr	at patient enrollment
1874	3	austin, peter c.; stanbrook, matthew b.; anderson, geoffrey m.; newman, alice; gershon, andrea s.	2012	comparative ability of comorbidity classification methods for administrative data to predict outcomes in patients with chronic obstructive pulmonary disease	canada	cohort	2007	2007	66	nr	49	nr	nr	nr	nr	nr	nr	nr	nr	nr	nr	nr	nr	nr	nr	nr	nr	outpatients/primary care	nr	nr	nr	nr	canada	nr	nr	3	internal validation without external validation	the ontario chronic obstructive pulmonary disease database; . the registered persons database (rpdb); the canadian institute for health information (cihi) discharge abstract database (dad); the ontario health insurance plan (ohip); the ontario mental health reporting system (omhrs)	statistical	logistic regression	nr	Elixhauser comorbidity classification	predictors of the composite index / original model used	no further selection methos	nr	638926	nr	nr	at patient enrollment
1874	4	austin, peter c.; stanbrook, matthew b.; anderson, geoffrey m.; newman, alice; gershon, andrea s.	2012	comparative ability of comorbidity classification methods for administrative data to predict outcomes in patients with chronic obstructive pulmonary disease	canada	cohort	2007	2007	66	nr	49	nr	nr	nr	nr	nr	nr	nr	nr	nr	nr	nr	nr	nr	nr	nr	nr	outpatients/primary care	nr	nr	nr	nr	canada	nr	nr	3	internal validation without external validation	the ontario chronic obstructive pulmonary disease database; . the registered persons database (rpdb); the canadian institute for health information (cihi) discharge abstract database (dad); the ontario health insurance plan (ohip); the ontario mental health reporting system (omhrs)	statistical	logistic regression	nr	duration of the condition, severity of the condition, diagnostic certainty, etiology of the condition, specialty care involvement	predictors of the composite index / original model used	no further selection methos	nr	638926	nr	nr	at patient enrollment
1880	1	vanasse, alain; courteau, josiane; couillard, simon; beauchesne, marie-france; larivée, pierre	2017	predicting one year mortality after a first hospitlaization for chronic obstructive pulmonary disease: an eight-variable assessment score tool	canada	cohort	2006	2013	nr	nr	nr	nr	nr	nr	nr	nr	nr	nr	nr	nr	nr	nr	nr	nr	nr	nr	nr	hospitalized patients	nr	nr	nr	nr	canada	(1) patients between 40 and 84 years (2) hospitalized with a main diagnosis of copd (icd-10: j40–j44) in a local tertiary care university hospital center, treated with two or more respiratory drugs (among short acting beta ago_x0002_nist, long-acting beta agonist (laba), long-acting anticholinergic (laac), inhaled corticosteroid (ics), and theophylline) for their copd during hospitalization and d…	patients with a previous asthma hospitalization in the past five years; those that were hospitalized for copd in the previous five years before the hospitalization	1	internal validation without external validation	ciresss and ramq	statistical	logistic regression	nr	age, sex, length of stay, severity of COPD exacerbation, Charlson co-morbidity index, cancer, number of previous Hospedalization in the last year, COPD duration	pre-selection based on unadjusted association with the outcome	backward selection	nr	282	nr	nr	at patient enrollment
1899	1	batzlaff, cassandra m.; karpman, craig; afessa, bekele; benzo, roberto p.	2014	prediction 1-year mortality rate for patients admitted with an acute exacerbation of chronic obstructive pulmonary disease to an intensive care unit: an oppportunity for palliative care	minnesota	cohort	1995	2009	70	11	51	nr	nr	nr	nr	nr	nr	nr	nr	nr	nr	nr	nr	nr	nr	nr	nr	hospitalized patients	nr	nr	nr	nr	minnesota, usa	admission to icu with diagnosis of acute exacerbation of copd	nr	1	internal validation without external validation	acute physiology and chronic health evaluation iii database	statistical	logistic regression	nr	Age, hospital lenght of stay, SOFA score on admission, ICU lenght of stay, USE of noninvasive ventilation, APACHE III score on admission	all candidate predictors	forward selection	nr	591	295	49.92	at patient enrollment
2047	1	montserrat-capdevila, josep; godoy, pere; marsal, josep ramon; barbé-illa, ferran	2014	risks factors for mortality in patients with chornic obstructive pulmonary disease	spain	cohort	2010	2013	68.4	11.6	75	nr	66.3	33.7	nr	nr	3.5	nr	nr	50.8	35.3	9.4	4.4	nr	nr	nr	nr	outpatients/primary care	nr	nr	nr	nr	spain	(1) patients over 40 years of age, (2) medical records (e-CAP) included a diagnosis of COPD in 2010 according to the GOLD15 criteria (FEV1/FVC post-bronchodilation < 0.7) (3) in a stable phase of the disease (4) who had undergone spirometry in the 2 years prior to the start of the study.	nr	1	without internal validation	registro e-cap	statistical	logistic regression	nr	age, sex, previous exacerbations, number of visits to primary care, comorbidity, smoking, severity of COPD, not receiving influenza vaccination	all candidate predictors	backward selection	nr	2501	314	12.55	at patient enrollment
2718	1	almagro, pere; martínez-camblor, pablo; miravitlles, marc; rodríguez-carballeira, mónica; navarro, annie; lamprecht, bernd; ramirez-garcia luna, ana s.; kaiser, bernhard; alfageme, inmaculada; casanova, ciro; esteban, cristobal; soler-cataluña, juan j.; de-torres, juan p.; celli, bartolome r.; marin, jose m.; ter riet, gerben; sobradillo, patricia; lange, peter; garcia-aymerich, judith; anto, jos…	2018	external validation and recalculation of the codex index in copd patients. a 3ciaplus cohort study	studio internazionale	cohort	nr	nr	66.9	10.5	87.8	45.2	76.8	21.4	nr	51.1	nr	27.6	nr	8.8	39.1	30.7	21.4	nr	nr	nr	nr	mixed	nr	nr	nr	2.9	spain	nr	nr	nr	external model validation studies with model updating	3ciaplus cohort study	statistical	cox model	nr	comorbidity, Airflow obstruction, Dyspnea, previous severe exacerbations	predictors of the composite index / original model used	no further selection methos	nr	3321	nr	nr	at patient enrollment
2718	2	almagro, pere; martínez-camblor, pablo; miravitlles, marc; rodríguez-carballeira, mónica; navarro, annie; lamprecht, bernd; ramirez-garcia luna, ana s.; kaiser, bernhard; alfageme, inmaculada; casanova, ciro; esteban, cristobal; soler-cataluña, juan j.; de-torres, juan p.; celli, bartolome r.; marin, jose m.; ter riet, gerben; sobradillo, patricia; lange, peter; garcia-aymerich, judith; anto, jos…	2018	external validation and recalculation of the codex index in copd patients. a 3ciaplus cohort study	studio internazionale	cohort	nr	nr	66.9	10.5	87.8	45.2	76.8	21.4	nr	nr	nr	27.6	nr	8.8	39.1	30.7	21.4	nr	nr	nr	nr	mixed	nr	nr	nr	2.9	spain	nr	nr	nr	external model validation studies with model updating	3ciaplus cohort study	statistical	cox model	nr	comorbidity, Airflow obstruction, Dyspnea, previous severe exacerbations	predictors of the composite index / original model used	no further selection methos	nr	3321	nr	nr	at patient enrollment
3048	1	amalakuhan, bravein; kiljanek, lukasz; parvathaneni, arvin; hester, michael; cheriyath, pramil; fischman, daniel	2012	a prediction model for copd readmissions: catching our breath, and improiving a national problem	usa	cohort	2007	2010	nr	nr	nr	nr	nr	nr	nr	nr	nr	nr	nr	nr	nr	nr	nr	nr	nr	nr	nr	hospitalized patients	nr	nr	nr	nr	united states	diagnosi of copd exacerbation	(1) age less than 18 years (2) pregnancy	1	without internal validation	nr	machine learning	random forest	nr	employement status, body mass index, number of previous surgeries, administration of azithromycin/ceftriaxone/moxiflocaxina, admission albumin level	all candidate predictors	machine learning methods + backward selection	nr	27	13	48.15	at patient enrollment
3670	1	makimoto, k.; koo, m.; hogg, j.c.; bourbeau, j.; tan, w.; kirby, m.	2024	texture-based computed tomography radiomics with machine learning improves predicting chronic obstructive pulmonary disease outcomes	canada	cohort	nr	nr	nr	nr	nr	nr	nr	nr	nr	nr	nr	nr	nr	nr	nr	nr	nr	nr	nr	nr	nr	outpatients/primary care	nr	nr	nr	nr	canada	nr	nr	nr	without internal validation	canadian cohort obstructive lung disease (cancold)	machine learning	neural network + extra tree	nr	quantitative CT, age, sex, body mass index, smoking status, spirometry measurements	nr	automatic machine learning model selection method	nr	589	nr	nr	nr
3670	2	makimoto, k.; koo, m.; hogg, j.c.; bourbeau, j.; tan, w.; kirby, m.	2024	texture-based computed tomography radiomics with machine learning improves predicting chronic obstructive pulmonary disease outcomes	canada	cohort	nr	nr	nr	nr	nr	nr	nr	nr	nr	nr	nr	nr	nr	nr	nr	nr	nr	nr	nr	nr	nr	outpatients/primary care	nr	nr	nr	nr	canada	nr	nr	nr	without internal validation	canadian cohort obstructive lung disease (cancold)	machine learning	gradient boosting + support vector machine	nr	quantitative CT, age, sex, body mass index, smoking status, spirometry measurements	nr	automatic machine learning model selection method	nr	589	nr	nr	nr
3733	1	valera-novella, e.; bernabeu-mora, r.; montilla-herrador, j.; escolar-reina, p.; garcía-vidal, j.a.; medina-mirapeix, f.	2023	development of the esex index: a toll for predicting risk of recurrent severe copd exacerbations	spain	cohort	2014	2014	66.71	8.33	88.52	nr	71.31	28.69	nr	48.66	nr	29.03	14.3	nr	nr	nr	nr	nr	nr	87.7	nr	outpatients/primary care	nr	nr	nr	nr	canada	(1) diagnosis of moderate-to-very severe copd (fev/fcv< 0.70; fev post-brondilatator <80%) (2) stable copd stage without exacerbations during the previous 3 months (3) age 40 to 80 years	(1) unstable cardiac condtion within 4 months of the study start (2) cognitive deterioration (3) instability to walk	1	internal validation without external validation	medical visit at themeseguer hospital, marcia	statistical	logistic regression	nr	Number of severe exacerbation in the previous years, 6 MWT, sit-to-stand test test	all candidate predictors	backward selection	yes	122	20	16.39	at patient enrollment
4000	1	burns, s.; lowe, d.; taylor, a.; mcginness, p.; carlin, c.	2021	predicting 12 months mortality in a scottish copd cohort	uk	cohort	nr	nr	nr	nr	nr	nr	nr	nr	nr	nr	nr	nr	nr	nr	nr	nr	nr	nr	nr	nr	nr	hospitalized patients	nr	nr	nr	nr	nr	nr	nr	1	internal validation without external validation	nr	machine learning	boosting	nr	demographics, hospital admissions, diagnosis, prescribing, labs	nr	nr	nr	9440	nr	nr	nr
4002	1	hussein, n.a.; giézendanner, s.; urwyler, p.; bridevaux, p.-o.; chhajed, p.n.; von garnier, c.; geiser, t.; zellweger, l.j.; kohler, m.; maier, s.; miedinger, d.; thurnheer, r.; tamm, m.; leuppi, j.d.	2021	nomogram for patients with exacerbation in the genrral practitioners based swiss chronic obstructive pulmonary disease cohort	swiss	cohort	nr	nr	68	nr	63	nr	nr	nr	nr	nr	nr	nr	nr	nr	nr	nr	nr	nr	nr	nr	nr	outpatients/primary care	nr	nr	nr	nr	nr	nr	nr	1	external model validation studies with model updating	23 swiss cantos	statistical	cox model	nr	Dyspnea, previous exacerbation, PAD/CVI, age, sex, body mass index, sputum, FEV/FVC, exercise	nr	nr	nr	nr	nr	nr	nr
4037	1	liang, c.; xu, j.; wang, f.; chen, h.; tang, j.; chen, d.; li, q.; jian, w.; tang, g.; zheng, j.; chen, r.; liang, z.	2021	development of a radiomics model for predicting copd exacerbations based con complementary visual information	china	cohort	nr	nr	nr	nr	nr	nr	nr	nr	nr	nr	nr	nr	nr	nr	nr	nr	nr	nr	nr	nr	nr	nr	nr	nr	nr	nr	china	nr	nr	3	internal validation without external validation	nr	statistical	logistic regression	nr	radiomics signature, age, sex, body mass index, CAT score, Dyspnea, acute exacerbations frequency in the prior years	nr	nr	nr	29	nr	nr	nr
4048	1	chaudhary m. ; hoffmane. a. ; comellas a. p. ; guo j. ; fortis s.; bodduluri s.; abtin f. ; barr r. ; bhatt s. p.; christensen g. e.; gerard, s. e.; gravens-mueller l.; han m. k. ; menchaca m. g.; ortega v. e.; pan y. d. wang, p. woodruff, j. m. reinhardt; roy j. carver	2021	ct texture features predict severe copd exacerbations in spiromics	united states	cohort	nr	nr	nr	nr	nr	nr	nr	nr	nr	nr	nr	nr	nr	nr	nr	nr	nr	nr	nr	nr	nr	outpatients/primary care	nr	nr	nr	nr	united states	subjects from phase one of thesubpopulations and intermediate outcome measures in copd study (spiromics) with baseline ct exams and complete exacerbation follow-up information from three additionalvisits over five years	nr	3	internal validation without external validation	spiromics study	machine learning	random forest	nr	CT scans at total lung capacity , age, sex,smoking, pack years, FEV1, history of previous exacerbation	all candidate predictors	full model approach	nr	966	276	28.57	at patient enrollment
4121	1	keene s.; jordan r.; de vries f.; sitch a.; adab p.; franssen f.	2020	external validation of two prognostic scores predicting exacerbations in eclipse copd patients	nr	cohort	nr	nr	63	nr	64.8	nr	nr	nr	nr	49	nr	nr	nr	nr	nr	nr	nr	nr	nr	nr	nr	outpatients/primary care	nr	nr	nr	nr	united kingdom	(1) age 40-75 years (2) clinical diagnosis of copd (3) more than 10 pack-years of smoking	respiratory disorders other than copd, reported exacerbation in tha past month, clincially significant disease	2	internal validation without external validation	eclipse study	statistical	logistic regression	nr	BLISS score	predictors of the composite index / original model used	based on the original model	nr	1749	nr	nr	at patient enrollment
4122	1	fu p.-k.; tung y.-c.	2020	validated the power of terminal status criteria in the prediction of 1-year mortality in patiens with copd	taiwan	cohort	2011	2018	nr	nr	nr	nr	nr	nr	nr	nr	nr	nr	nr	nr	nr	nr	nr	nr	nr	nr	nr	hospitalized patients	nr	nr	nr	nr	nr	subjects ever admitted due to aecopd	nr	1	without internal validation	nr	statistical	cox model	nr	age, Dyspnea, airflow obstruction, history of exacerbation, body mass index	nr	nr	nr	3016	nr	nr	at patient enrollment
4125	1	rhee c.k.; kim j.w.; yoo k.h.; jung k.-s.	2020	prediction model of copd acute exacerbation with big data by machine learning methods	nr	cohort	2008	2012	nr	nr	nr	nr	nr	nr	nr	nr	nr	nr	nr	nr	nr	nr	nr	nr	nr	nr	nr	outpatients/primary care	nr	nr	nr	nr	nr	nr	nr	3	without internal validation	korean health insurance database	machine learning	random forest	nr	nr	nr	automatic machine learning model selection method	nr	594	nr	nr	at patient enrollment
4236	1	moll m.; regan e.a.; hunninghake g.m.; vestbo j.; make b.j.; tal-singer r.; han m.k.; silverman e.k.; cho m.h.; hobbs b.d.	2019	improved copd mortality prediction using machine learning in the copdgene and eclipse studies	nr	cohort	nr	nr	nr	nr	nr	nr	nr	nr	nr	nr	nr	nr	nr	0	nr	nr	nr	nr	nr	nr	nr	outpatients/primary care	nr	nr	nr	nr	nr	(1) age 40-75 years (2) clinical diagnosis of copd (3) more than 10 pack-years of smoking	respiratory disorders other than copd, reported exacerbation in tha past month, clincially significant disease	1	with external validation in independent data	eclipse study	statistical	cox model	nr	6-minute walk distance, FEV1 , age	predictors of the composite index / original model used	automatic machine learning model selection method	nr	1645	148	9	at patient enrollment
4289	1	bloom, c.i.; ricciardi, f.; smeeth, l.; stone, p.; quint, j.k.	2018	predicting one-year mortality in copd using prognostic predictors routinely measured in primary care	united kingdom	cohort	2010	2015	nr	nr	nr	nr	nr	nr	nr	nr	nr	nr	nr	nr	nr	nr	nr	nr	nr	nr	nr	outpatients/primary care	nr	nr	nr	nr	united kingdom	nr	nr	1	internal validation without external validation	uk electronic healthcare records (clinical practice research datalink)	statistical	cox model	nr	age, FEV1, body mass index, smoking, hospitalised exacerbations, haemoglobin, creatinine, albumin, platelets, comorbidities	all candidate predictors	backward selection	nr	58056	nr	nr	at patient enrollment
4357	1	boueiz, a.r.; chang, y.; cho, m.h.; demeo, d.l.; dy, j.; silverman, e.k.; castaldi, p.	2022	machine learning prediction of progression in forced expiratory volume in 1 second in the copdgene® study	nr	cohort	nr	nr	nr	nr	nr	nr	nr	nr	nr	nr	nr	nr	nr	nr	nr	nr	nr	nr	nr	nr	nr	outpatients/primary care	nr	nr	nr	nr	united states	(1) participants were aged 45 to 80 years at study enrollment (2) had at least a 10 pack-year lifetime smoking history	nr	1	internal validation without external validation	copdgene cohort	machine learning	random forest	nr	age, sex, race, Body mass index, height, smoking, COPD family history, Dyspnea, SGRQ, 6-minute walk distance, COPD characteristics , Comorbidities, Spironometry, Radiology	pre-selection based on unadjusted association with the outcome	nr	nr	4496	nr	nr	at patient enrollment
4436	1	annavarapu, s.; goldfarb, s.; gelb, m.; moretz, c.; renda, a.; kaila, s.	2018	development and validation of a predictive model to identify patients at risk of severe copd exacerbations using administrative claims data	united states	cohort	2010	2013	71.4	nr	39.7	nr	nr	nr	nr	nr	nr	nr	nr	nr	nr	nr	nr	18.5	33.5	69.7	nr	outpatients/primary care	nr	28.8	43.1	nr	united states	patients aged 55–89 years with copd	nr	1	internal validation without external validation	humana administrative claims database	statistical	logistic regression	nr	Severe exacerbations, Deyo–Charlson comorbidity score, COPD-related inpatient stays, Oxygen use, Geographical region, Race, COPD-related outpatient visits, COPD-related emergency-room visit, Methylxanthine use, Albuterol–ipratropium, Smoking-cessation counseling, Systemic corticosteroids, All-cause emergency-room visits, Short-acting β-agonists, COPD-related outpatient visits, Long-acting β-agoni…	all candidate predictors	backward selection	nr	22861	2658	11.63	at diagnosis
4498	1	kadushkin, a.; tahanovich, a.	2016	mathematical model to predict the risk of future exacerbations in non_x0002_smoking patients with copd	nr	cohort	nr	nr	nr	nr	nr	nr	100	0	nr	nr	nr	nr	nr	nr	nr	nr	nr	nr	nr	nr	nr	nr	nr	nr	nr	nr	nr	non-smokers with copd	nr	1	internal validation without external validation	nr	statistical	logistic regression	nr	CATscore, plasma concentrations of vascular endothelial growth factor, C-reactive protein	nr	nr	nr	20	nr	nr	at patient enrollment
4565	1	hiang ping chan; amartya mukhopadhyay; pauline chong; sally chin; xue yun wong; venetia ong; yiong huak chan; tow keang lim; jason phua	2015	prognostication in patients with chronic obstructive pulmonary disease using the bos index	singapore	cohort	2008	2013	nr	nr	nr	nr	nr	nr	nr	nr	nr	nr	nr	nr	nr	nr	nr	nr	nr	nr	nr	nr	nr	nr	nr	nr	singapore	nr	nr	1	without internal validation	nr	statistical	cox model	nr	body mass index, airflow Obstruction, SGRQ , age, gender, race	predictors of the composite index / original model used	no further selection methos	nr	1072	nr	nr	at patient enrollment
4565	2	hiang ping chan; amartya mukhopadhyay; pauline chong; sally chin; xue yun wong; venetia ong; yiong huak chan; tow keang lim; jason phua	2015	prognostication in patients with chronic obstructive pulmonary disease using the bos index	singapore	cohort	2008	2013	nr	nr	nr	nr	nr	nr	nr	nr	nr	nr	nr	nr	nr	nr	nr	nr	nr	nr	nr	nr	nr	nr	nr	nr	singapore	nr	nr	1	without internal validation	nr	statistical	cox model	nr	body mass index, airflow Obstruction, SGRQ , age, gender, race	predictors of the composite index / original model used	no further selection methos	nr	1072	nr	nr	at patient enrollment
4624	1	stanford r.h.; nag a.; mapel d.w.; lee t.a.; rosiello r.; schatz m.; vekeman f.; gauthier-loiselle m.; merrigan p.; duh m.	2014	risk assessment of first severe copd exacerbation using predictive models based on health claims data	nr	cohort	nr	nr	nr	nr	nr	nr	nr	nr	nr	nr	nr	nr	nr	nr	nr	nr	nr	nr	nr	nr	nr	outpatients/primary care	nr	nr	nr	nr	nr	(1) copd patients ≥40 years old (2) with ≥1 dispensing for copd medications during the year following their first observed copd diagnosis (baseline period)	with severe exacerbations in the baseline year	1	with external validation in independent data	reliant medical group	statistical	logistic regression	nr	age, prior outpatient treated exacerbations, oxygen therapy	nr	nr	nr	nr	nr	nr	at patient enrollment
4642	1	tahanovich a.; kadushkin a.	2014	laboratory and clinical parameters in predicting risk of future exacerbations in both non-smoking and smoking copd patients	nr	cohort	nr	nr	nr	nr	nr	nr	nr	nr	nr	nr	nr	nr	nr	nr	nr	nr	nr	nr	nr	nr	nr	outpatients/primary care	nr	nr	nr	nr	nr	nr	nr	1	internal validation without external validation	nr	statistical	logistic regression	nr	VEGF, C-reactive protein, number of exacerbations in the previous year , CAT score	nr	nr	nr	31	nr	nr	at patient enrollment
4672	1	short, p.m.; williamson, p.a.; singanayagam, a.; akram, a.; schembri, s.; chalmers, j.d.	2013	multidimensional prognostic index for exacerbations of copd	uk	cohort	2009	2011	nr	nr	nr	nr	nr	nr	nr	nr	nr	nr	nr	nr	nr	nr	nr	nr	nr	nr	nr	hospitalized patients	nr	nr	nr	nr	united kingdom	patients hospitalised with exacerbations of copd	nr	3	without internal validation	nr	statistical	cox model	nr	age,neoplastic disease, dyspnoea, fev1% predicted, long term oxygen therapy, history of myocardial infarction or heart failure	predictors of the composite index / original model used	no further selection methos	nr	1343	237	17.65	at patient enrollment
4672	2	short, p.m.; williamson, p.a.; singanayagam, a.; akram, a.; schembri, s.; chalmers, j.d.	2013	multidimensional prognostic index for exacerbations of copd	uk	cohort	2009	2011	nr	nr	nr	nr	nr	nr	nr	nr	nr	nr	nr	nr	nr	nr	nr	nr	nr	nr	nr	hospitalized patients	nr	nr	nr	nr	united kingdom	patients hospitalised with exacerbations of copd	nr	3	without internal validation	nr	statistical	cox model	nr	onset confusion,urea,acidosis, glucose,albumin,heart rate, age,neoplastic disease, dyspnoea, fev1% predicted, long term oxygen therapy, history of myocardial infarction or heart failure	predictors of the composite index / original model used	no further selection methos	nr	1343	561	41.77	at patient enrollment
4673	1	horita, n., koblizek; v.; plutinsky, m.; novotna, b.; hejduk, k.; kaneko, t.	2016	chronic obstructive pulmonary disease prognostic score: a new index	nr	cohort	1998	2002	67	6	73.9	nr	nr	nr	nr	27	nr	24.7	nr	nr	nr	nr	nr	nr	nr	nr	nr	outpatients/primary care	nr	nr	nr	nr	japan	(1) radiographic evidence of bilateral emphysema (2) fev1 (% predicted) ≤ 45% (3) arterial oxygen pressure ≥ 45 mmhg (4) arterial carbon dioxide pressure ≤ 60 mmhg (5) 6-minute walking distance (6mwd) ≥ 140 m (6) participation in pulmonary rehabilitation (7) not at high risk for perioperative morbidity or mortality, suitable for lung volume reduction surgery	nr	1	without internal validation	national emphysema treatment trial	statistical	logistic regression	log(2.38 )*fev1_x000D_ (% predicted) + log( 1.53 ) * age + log(1.40)* modified medical research council+ log(2.07) * hemoglobin level + log(1.78) * activity + log(2.94) *respiratory emergency admission	FEV1% predicted, Age, Dyspnea, Hemoglobin level, Activity , Respiratory emergency admission	predictors of the composite index used	no further selection methos	nr	607	287	47.28	at patient enrollment
4673	2	horita, n., koblizek; v.; plutinsky, m.; novotna, b.; hejduk, k.; kaneko, t.	2016	chronic obstructive pulmonary disease prognostic score: a new index	nr	cohort	1998	2002	67	6	73.9	nr	nr	nr	nr	27	nr	24.7	nr	nr	nr	nr	nr	nr	nr	nr	nr	mixed	nr	nr	nr	nr	japan	(1) radiographic evidence of bilateral emphysema (2) fev1 (% predicted) ≤ 45% (3) arterial oxygen pressure ≥ 45 mmhg (4) arterial carbon dioxide pressure ≤ 60 mmhg (5) 6-minute walking distance (6mwd) ≥ 140 m (6) participation in pulmonary rehabilitation (7) not at high risk for perioperative morbidity or mortality, suitable for lung volume reduction surgery	nr	1	without internal validation	national emphysema treatment trial	statistical	logistic regression	nr	body-mass index, airflow obstruction, dyspnea, exercise capacity	predictors of the composite index used	no further selection methos	nr	607	287	47.28	at patient enrollment
4673	3	horita, n., koblizek; v.; plutinsky, m.; novotna, b.; hejduk, k.; kaneko, t.	2016	chronic obstructive pulmonary disease prognostic score: a new index	nr	cohort	1998	2002	67	6	73.9	nr	nr	nr	nr	27	nr	24.7	nr	nr	nr	nr	nr	nr	nr	nr	nr	mixed	nr	nr	nr	nr	japan	(1) radiographic evidence of bilateral emphysema (2) fev1 (% predicted) ≤ 45% (3) arterial oxygen pressure ≥ 45 mmhg (4) arterial carbon dioxide pressure ≤ 60 mmhg (5) 6-minute walking distance (6mwd) ≥ 140 m (6) participation in pulmonary rehabilitation (7) not at high risk for perioperative morbidity or mortality, suitable for lung volume reduction surgery	nr	1	without internal validation	national emphysema treatment trial	statistical	logistic regression	nr	age, dyspnea, airway obstruction	predictors of the composite index used	no further selection methos	nr	607	287	47.28	at patient enrollment
4674	1	zhan, z. w.; chen, y. a.; dong, y. h.	2020	comparative performance of comorbidity measures in predicting health outcomes in patients with chronic obstructive pulmonary disease	taiwan	cohort	1995	2014	67	13.2	59.9	nr	nr	nr	nr	nr	nr	nr	nr	nr	nr	nr	nr	nr	nr	nr	nr	outpatients/primary care	nr	nr	nr	nr	taiwan	who had at least one inpatient or outpatient copd diagnosis (international classification of diseases, 9th revision, clinical modification [icd-9-cm] codes 491, 492, or 496) during 2013.	(1) patients with an age less than 40 years or more than 100 years in 2013,_x000D_ (2) patients with ambiguous sex information_x000D_ (3) patients who died during years of 2013 or 2014	1	internal validation without external validation	taiwan national health insurance database	statistical	logistic regression	nr	Age, Sex, Elixhauser indicators	predictors of the composite index used + other predictors	no further selection methos	nr	214125	12379	5.78	at patient enrollment
4674	2	zhan, z. w.; chen, y. a.; dong, y. h.	2020	comparative performance of comorbidity measures in predicting health outcomes in patients with chronic obstructive pulmonary disease	taiwan	cohort	1995	2014	67	13.2	59.9	nr	nr	nr	nr	nr	nr	nr	nr	nr	nr	nr	nr	nr	nr	nr	nr	outpatients/primary care	nr	nr	nr	nr	taiwan	who had at least one inpatient or outpatient copd diagnosis (international classification of diseases, 9th revision, clinical modification [icd-9-cm] codes 491, 492, or 496) during 2013.	(1) patients with an age less than 40 years or more than 100 years in 2013,_x000D_ (2) patients with ambiguous sex information_x000D_ (3) patients who died during years of 2013 or 2014	1	internal validation without external validation	taiwan national health insurance database	statistical	logistic regression	nr	Age, Sex, Elixhauser indicators	predictors of the composite index used + other predictors	no further selection methos	nr	214125	57890	27.04	at patient enrollment
4674	3	zhan, z. w.; chen, y. a.; dong, y. h.	2020	comparative performance of comorbidity measures in predicting health outcomes in patients with chronic obstructive pulmonary disease	taiwan	cohort	1995	2014	67	13.2	59.9	nr	nr	nr	nr	nr	nr	nr	nr	nr	nr	nr	nr	nr	nr	nr	nr	outpatients/primary care	nr	nr	nr	nr	taiwan	who had at least one inpatient or outpatient copd diagnosis (international classification of diseases, 9th revision, clinical modification [icd-9-cm] codes 491, 492, or 496) during 2013.	(1) patients with an age less than 40 years or more than 100 years in 2013,_x000D_ (2) patients with ambiguous sex information_x000D_ (3) patients who died during years of 2013 or 2014	1	internal validation without external validation	taiwan national health insurance database	statistical	logistic regression	nr	age, sex,Pharmacy-Based Comorbidity Index	predictors of the composite index used + other predictors	no further selection methos	nr	214125	12379	5.78	at patient enrollment
4674	4	zhan, z. w.; chen, y. a.; dong, y. h.	2020	comparative performance of comorbidity measures in predicting health outcomes in patients with chronic obstructive pulmonary disease	taiwan	cohort	1995	2014	67	13.2	59.9	nr	nr	nr	nr	nr	nr	nr	nr	nr	nr	nr	nr	nr	nr	nr	nr	outpatients/primary care	nr	nr	nr	nr	taiwan	who had at least one inpatient or outpatient copd diagnosis (international classification of diseases, 9th revision, clinical modification [icd-9-cm] codes 491, 492, or 496) during 2013.	(1) patients with an age less than 40 years or more than 100 years in 2013,_x000D_ (2) patients with ambiguous sex information_x000D_ (3) patients who died during years of 2013 or 2014	1	internal validation without external validation	taiwan national health insurance database	statistical	logistic regression	nr	age, sex,Pharmacy-Based Comorbidity Index	predictors of the composite index used + other predictors	no further selection methos	nr	214125	57890	27.04	at patient enrollment
4674	5	zhan, z. w.; chen, y. a.; dong, y. h.	2020	comparative performance of comorbidity measures in predicting health outcomes in patients with chronic obstructive pulmonary disease	taiwan	cohort	1995	2014	67	13.2	59.9	nr	nr	nr	nr	nr	nr	nr	nr	nr	nr	nr	nr	nr	nr	nr	nr	outpatients/primary care	nr	nr	nr	nr	taiwan	who had at least one inpatient or outpatient copd diagnosis (international classification of diseases, 9th revision, clinical modification [icd-9-cm] codes 491, 492, or 496) during 2013.	(1) patients with an age less than 40 years or more than 100 years in 2013,_x000D_ (2) patients with ambiguous sex information_x000D_ (3) patients who died during years of 2013 or 2014	1	internal validation without external validation	taiwan national health insurance database	statistical	logistic regression	nr	age, sex,chronic disease score	predictors of the composite index used + other predictors	no further selection methos	nr	214125	12379	5.78	at patient enrollment
4674	6	zhan, z. w.; chen, y. a.; dong, y. h.	2020	comparative performance of comorbidity measures in predicting health outcomes in patients with chronic obstructive pulmonary disease	taiwan	cohort	1995	2014	67	13.2	59.9	nr	nr	nr	nr	nr	nr	nr	nr	nr	nr	nr	nr	nr	nr	nr	nr	outpatients/primary care	nr	nr	nr	nr	taiwan	who had at least one inpatient or outpatient copd diagnosis (international classification of diseases, 9th revision, clinical modification [icd-9-cm] codes 491, 492, or 496) during 2013.	(1) patients with an age less than 40 years or more than 100 years in 2013,_x000D_ (2) patients with ambiguous sex information_x000D_ (3) patients who died during years of 2013 or 2014	1	internal validation without external validation	taiwan national health insurance database	statistical	logistic regression	nr	age, sex,chronic disease score	predictors of the composite index used + other predictors	no further selection methos	nr	214125	57890	27.04	at patient enrollment
4675	1	boeck l; soriano jb; brusse-keizer m; et al.	2016	prognostic assessment in copd without lung function: the b-ae-d indices	spain	cohort	nr	nr	66	10	93	nr	nr	nr	nr	52	nr	28	nr	nr	nr	nr	nr	nr	nr	nr	2.7	outpatients/primary care	nr	nr	nr	nr	switzerland	nr	patients excluded due to missing data	1	with external validation in independent data	cocomics	statistical	cox model	nr	body mass index, severe acute exacerbation of chronic obstructive pulmonary disease frequency, Dyspnea	all candidate predictors	forward selection	nr	2153	nr	nr	at patient enrollment
4675	2	boeck l; soriano jb; brusse-keizer m; et al.	2016	prognostic assessment in copd without lung function: the b-ae-d indices	netherlands	cohort	2005	2010	67	10	60	nr	nr	nr	nr	53	nr	27	nr	nr	nr	nr	nr	nr	nr	nr	1.8	outpatients/primary care	nr	nr	nr	nr	switzerland	(1) a clinical diagnosis of copd according to the gold guidelines (2) current or former smoker (3) age ≥40 years (4) no medical condition compromising survival within the follow-up period or serious psychiatric morbidity (5) absence of any other active lung disease (eg, sarcoidosis); (6) no maintenance therapy with antibiotics; (7) ability to speak dutch.	patients excluded due to missing data	1	with external validation in independent data	comic study	statistical	cox model	nr	body mass index, severe acute exacerbation of chronic obstructive pulmonary disease frequency, Dyspnea	all candidate predictors	forward selection	nr	675	nr	nr	at patient enrollment
4675	3	boeck l; soriano jb; brusse-keizer m; et al.	2016	prognostic assessment in copd without lung function: the b-ae-d indices	switzerland	cohort	2003	2005	71	10	56	nr	nr	nr	nr	41	nr	25	nr	nr	nr	nr	nr	nr	nr	nr	nr	hospitalized patients	nr	nr	nr	nr	switzerland	(1) a clinical diagnosis of copd according to the gold guidelines (2) current or former smoker (3) age ≥40 years (4) no medical condition compromising survival within the follow-up period or serious psychiatric morbidity (5) absence of any other active lung disease (eg, sarcoidosis); (6) no maintenance therapy with antibiotics; (7) ability to speak dutch.	patients excluded due to missing data	1	with external validation in independent data	procold study	statistical	cox model	nr	body mass index, severe acute exacerbation of chronic obstructive pulmonary disease frequency, Dyspnea	all candidate predictors	forward selection	nr	160	nr	nr	at patient enrollment
4675	4	boeck l; soriano jb; brusse-keizer m; et al.	2016	prognostic assessment in copd without lung function: the b-ae-d indices	switzerland	cohort	2003	2005	71	10	56	nr	nr	nr	nr	41	nr	25	nr	nr	nr	nr	nr	nr	nr	nr	nr	hospitalized patients	nr	nr	nr	nr	switzerland	(1) a clinical diagnosis of copd according to the gold guidelines (2) current or former smoker (3) age ≥40 years (4) no medical condition compromising survival within the follow-up period or serious psychiatric morbidity (5) absence of any other active lung disease (eg, sarcoidosis); (6) no maintenance therapy with antibiotics; (7) ability to speak dutch.	patients excluded due to missing data	1	with external validation in independent data	procold study	statistical	cox model	nr	body mass index, severe acute exacerbation of chronic obstructive pulmonary disease frequency, Dyspnea	all candidate predictors	forward selection	nr	160	nr	nr	at patient enrollment
4675	5	boeck l; soriano jb; brusse-keizer m; et al.	2016	prognostic assessment in copd without lung function: the b-ae-d indices	germany	cohort	2008	2011	67	10	70	50	68	32	nr	47	8.58	26	nr	0	49	34	17	nr	nr	nr	2.7	outpatients/primary care	nr	15	24	nr	switzerland	(1) fulfill criteria of the global initiative for chronic obstructive lung disease grade ii to iv (post-bronchodilator forced expiratory volume in one second/forced vital capacity < 70% and forced expiratory volume in one second < 80% predicted) (2) be clinically stable for more than four weeks (3) be at least 40 years of age (4) have a smoking history of at least 10 pack years	(1) the main respiratory disorder was not copd (2) death was expected within 6 months (3) the patient was immunosuppressed, including human immunodeficiency virus infection, organ transplantation or chronic steroids use (above 20 mg prednisolone equivalent per day) or 4) a musculoskeletal or neuromuscular disorder prevented ambulation	nr	nr	promise study	statistical	cox model	nr	Body mass Index, airflow obstruction, Dyspnea, exercise capacity	predictors of the composite index used + other predictors	no further selection methos	nr	530	54	10.19	at patient enrollment
4675	6	boeck l; soriano jb; brusse-keizer m; et al.	2016	prognostic assessment in copd without lung function: the b-ae-d indices	germany	cohort	2008	2011	67	10	70	50	68	32	nr	47	8.58	26	nr	0	49	34	17	nr	nr	nr	2.7	outpatients/primary care	nr	15	24	nr	switzerland	(1) fulfill criteria of the global initiative for chronic obstructive lung disease grade ii to iv (post-bronchodilator forced expiratory volume in one second/forced vital capacity < 70% and forced expiratory volume in one second < 80% predicted) (2) be clinically stable for more than four weeks (3) be at least 40 years of age (4) have a smoking history of at least 10 pack years	(1) the main respiratory disorder was not copd (2) death was expected within 6 months (3) the patient was immunosuppressed, including human immunodeficiency virus infection, organ transplantation or chronic steroids use (above 20 mg prednisolone equivalent per day) or 4) a musculoskeletal or neuromuscular disorder prevented ambulation	nr	nr	promise study	statistical	cox model	nr	age, Dyspnea, airflow obstruction	predictors of the composite index used + other predictors	no further selection methos	nr	530	54	10.19	at patient enrollment
4675	7	boeck l; soriano jb; brusse-keizer m; et al.	2016	prognostic assessment in copd without lung function: the b-ae-d indices	germany	cohort	2008	2011	67	10	70	50	68	32	nr	47	8.58	26	nr	0	49	34	17	nr	nr	nr	2.7	outpatients/primary care	nr	15	24	nr	switzerland	(1) fulfill criteria of the global initiative for chronic obstructive lung disease grade ii to iv (post-bronchodilator forced expiratory volume in one second/forced vital capacity < 70% and forced expiratory volume in one second < 80% predicted) (2) be clinically stable for more than four weeks (3) be at least 40 years of age (4) have a smoking history of at least 10 pack years	(1) the main respiratory disorder was not copd (2) death was expected within 6 months (3) the patient was immunosuppressed, including human immunodeficiency virus infection, organ transplantation or chronic steroids use (above 20 mg prednisolone equivalent per day) or 4) a musculoskeletal or neuromuscular disorder prevented ambulation	nr	nr	promise study	statistical	cox model	nr	Dyspnoea, Obstruction, Smoking, previous severe Exacerbations	predictors of the composite index used + other predictors	no further selection methos	nr	530	54	10.19	at patient enrollment
4676	1	puhan, m. a.; hansel, n. n.; sobradillo, p.; enright, p.; lange, p.; hickson, d.; menezes, a. m.; ter riet, g.; held, u.; domingo-salvany, a.; mosenifar, z.; antó, j. m.; moons, k. g.; kessels, a.; garcia-aymerich, j.; international copd cohorts collaboration working group	2012	large-scale international validation of the ado index in subjects with copd: an individual subject data analysis of 10 cohorts	switzerland, usa, spain	cohort	nr	nr	71.44	nr	9.55	nr	82.9	17.1	nr	70.93	nr	26.58	nr	nr	nr	nr	nr	nr	nr	nr	nr	outpatients/primary care	nr	nr	nr	nr	united states	participants with at least 40 years of age	nr	1	external model validation studies with model updating	barmelweid study, chs, basque study, jhs, sepoc	statistical	logistic regression	−0.0288*fev1_x000D_ (% predicted) + 0.2585*dyspnoea_x000D_ (mmrc, 0–4) + 0.0703*age (years)	FEV1% predicted, Dyspnea, Age	predictors of the composite index used	nr	nr	3693	338	9.15	at patient enrollment
4676	2	puhan, m. a.; hansel, n. n.; sobradillo, p.; enright, p.; lange, p.; hickson, d.; menezes, a. m.; ter riet, g.; held, u.; domingo-salvany, a.; mosenifar, z.; antó, j. m.; moons, k. g.; kessels, a.; garcia-aymerich, j.; international copd cohorts collaboration working group	2012	large-scale international validation of the ado index in subjects with copd: an individual subject data analysis of 10 cohorts	switzerland, usa, spain	cohort	nr	nr	71.44	nr	9.55	nr	82.9	17.1	nr	70.93	nr	26.58	nr	nr	nr	nr	nr	nr	nr	nr	nr	outpatients/primary care	nr	nr	nr	nr	united states	participants with at least 40 years of age	nr	1	with external validation in independent data	barmelweid study, chs, basque study, jhs, sepoc	statistical	logistic regression	nr	FEV1% predicted, Dyspnea, Age , CVD, body mass index, sex	nr	nr	nr	3693	338	9.15	at patient enrollment
4676	3	puhan, m. a.; hansel, n. n.; sobradillo, p.; enright, p.; lange, p.; hickson, d.; menezes, a. m.; ter riet, g.; held, u.; domingo-salvany, a.; mosenifar, z.; antó, j. m.; moons, k. g.; kessels, a.; garcia-aymerich, j.; international copd cohorts collaboration working group	2012	large-scale international validation of the ado index in subjects with copd: an individual subject data analysis of 10 cohorts	spain, usa,denmark,uruguay,	cohort	nr	nr	60.8	nr	60	nr	45	55	nr	65.9	nr	25.7	nr	nr	nr	nr	nr	nr	nr	nr	nr	outpatients/primary care	nr	nr	nr	nr	united states	participants with at least 40 years of age	nr	1	with external validation in independent data	basque study, chs, cchs, jhs, lhs, nett, pac-copd study, platino, quality of life of copd study group	statistical	logistic regression	nr	FEV1% predicted, Dyspnea, Age	predictors of the composite index used	no further selection methos	nr	3462	nr	nr	at patient enrollment
4677	1	stolz, d.; kostikas, k.; blasi, f.; boersma, w.; milenkovic, b.; lacoma, a.; louis, r.; aerts, j. g.; welte, t.; torres, a.; rohde, g. g.; boeck, l., rakic, j.; scherr, a.; hertel, s.; giersdorf, s.; tamm, m.	2014	adrenomedullin refines mortality prediction by the bode index in copd: the ‘‘bode-a’’ index	nr	cohort	2008	2011	66	11.4	69.8	45	66.7	33.3	nr	48.9	nr	26.1	nr	0	50.8	34.1	15.1	nr	nr	nr	3	outpatients/primary care	nr	14.4	9.3	nr	switzerland	(1) clinically stable moderate-to-very severe copd based on anamnesis, physical examination and spirometry performed >4 weeks after resolution of the latest exacerbation (2) age >40 years (3) smoking history >10 pack-years.	(1) main respiratory disorder other than copd (2) death expected within 6 months (3) immunosuppression, including aids, organ transplantation or chronic steroids (4) musculoskeletal or neuromuscular disorder preventing walking	4	without internal validation	promise study	statistical	cox model	log(0.56)* body mass index + log(1.15 )*post-bronchodilator fev1 % pred + log(1.28) * mmrc dyspnoea score+ log(0.6)* 6-min walk distance + log(1.77) * pro-adrenomedullin	body mass index, airflow obstruction, Dyspnea, exercise capacity, pro-adrenomedullin	predictors of the composite index used	all candidate predictors	nr	549	43	7.83	at patient enrollment
4677	2	stolz, d.; kostikas, k.; blasi, f.; boersma, w.; milenkovic, b.; lacoma, a.; louis, r.; aerts, j. g.; welte, t.; torres, a.; rohde, g. g.; boeck, l., rakic, j.; scherr, a.; hertel, s.; giersdorf, s.; tamm, m.	2014	adrenomedullin refines mortality prediction by the bode index in copd: the ‘‘bode-a’’ index	nr	cohort	2008	2011	66	11.4	69.8	45	66.7	33.3	nr	48.9	nr	26.1	nr	0	50.8	34.1	15.1	nr	nr	nr	3	outpatients/primary care	nr	14.4	9.3	nr	switzerland	(1) clinically stable moderate-to-very severe copd based on anamnesis, physical examination and spirometry performed o4 weeks after resolution of the latest exacerbation (2) age >40 years (3) smoking history >10 pack-years.	(1) main respiratory disorder other than copd (2) death expected within 6 months (3) immunosuppression, including aids, organ transplantation or chronic steroids (4) musculoskeletal or neuromuscular disorder preventing walking	4	without internal validation	promise study	statistical	cox model	nr	body mass index, airflow obstruction, Dyspnea, exercise capacity	predictors of the composite index used	all candidate predictors	nr	549	43	7.83	at patient enrollment
4678	1	roberts, m. h.; mapel, d. w.; bruse, s.; petersen, h.; nyunoya, t.	2013	development of a modified bode index as a mortality risk measure among older adults with and without chronic obstructive pulmonary disease	united states	cohort	2006	2008	nr	nr	nr	nr	nr	nr	nr	nr	nr	nr	nr	nr	nr	nr	nr	nr	nr	nr	nr	outpatients/primary care	nr	nr	nr	nr	united states	us residents over the age of 50 years	nr	5	without internal validation	health retirement study	statistical	logistic regression	log(1.58) * male vs female + log(1.71)*age 65-74 vs age 51-64 + log(2.48) * age 75-84 vs age 51-64 + log(4.12) * age 85+ vs age 51-64 + log(1.66) * cancer + log(1.46) * diabetes + log(1.59)* heart disease + log(1.05) * stroke + log(0.939 + depression + log(1.54) * quasi-bode	sex, Age, Cancer , Diabetes, Heart Disease, stroke , Depression, PEF % predicted, Body mass index,Shortness of breath, Difficulty with mobility and strength	all candidate predictors	nr	nr	1328	nr	nr	at patient enrollment
4679	1	koskela, j.; kilpeläinen, m.; kupiainen, h.; mazur, w.; sintonen, h.; boezen, m.; lindqvist, a.; postma, d.; laitinen, t.	2014	co-morbidities are the key nominators of the health related quality of life in mild and moderate copd	finland	cohort	2005	2007	nr	nr	nr	nr	nr	nr	nr	nr	nr	nr	nr	nr	nr	nr	nr	nr	nr	nr	nr	outpatients/primary care	nr	nr	nr	nr	finland	(1) patients with copd who had visited the pulmonary clinics of the helsinki and turku university hospitals during the years 1995–2006 (2) between 18 to 75 years of age.	nr	1	without internal validation	helsinki and turku university hospitals	statistical	logistic regression	log(6.90) * fev1 baseline % < 40 + log(2.58) * fev1 baseline % (40-64) * log(2.01) * fev1 baseline % (65-80) + log(1-60)* diabetes + log(1.71) *cardiovascular disease+ log(1.09)*psychiatric conditions + log(2.15) * alcohol abuse	FEV1 % , Diabetes,Cardiovascular Disease, Psychiatric conditions, Alcohol abuse	all candidate predictors	backward stepwise selction	nr	670	105	15.67	at diagnosis
4680	1	stolz, d.; meyer, a.; rakic, j.; boeck, l.; scherr, a.; tamm, m.	2014	mortality risk prediction in copd by a prognostic biomarker panel	switzerland	cohort	nr	nr	66.1	10.5	70.8	52	63.4	36.6	nr	47	nr	26.2	nr	0	42.7	38.3	18.5	4.5	80.6	85.9	1.5	outpatients/primary care	nr	24.7	9.9	nr	switzerland	(1) clinically stable moderate-to-very severe copd based on anamnesis, physical examination and spirometry performed o4 weeks after resolution of the latest exacerbation (2) age >40 years (3) smoking history >10 pack-years.	(1) a non-copd condition, for example bronchiectasis, asthma or pulmonary fibrosis, as the main respiratory disease (2) immunosuppression, including aids or a history of organ transplantation, or current chronic steroid use (3) rapid fatal disease and a musculoskeletal disorder preventing walking	nr	nr	promise study	statistical	cox model	log(1.4) * 1 increased biomarker versus 0 + log(1.9) * 2 increased biomarker versus 0 + log(3.3) * 3 increased biomarker versus 0 + log(1.4) * smoking (current versus former) + log(0.98) * sex (female versus male) + log(1.2) * age-adjusted charlson comorbidity score + log(0.970) * post-bronchodilator fev1 % predicted	age, Charlson comorbidity score, sex, FEV1 % predicted,smoking, Pro-ADM, pro-AVP, pro-ANP	nr	nr	nr	243	87	35.8	at patient enrollment
4681	1	suzuki, m.; makita, h.; östling, j.; thomsen, l. h.; konno, s.; nagai, k.; shimizu, k.;pedersen, j. h.; ashraf, h.; bruijnzeel, p. l.; maciewicz, r. a.; nishimura, m.; hokkaido copd cohort study; danish lung cancer screening trial investigators	2014	lower leptin/adiponectin ratio and risk of rapid lung function decline in chronic obstructive pulmonary disease	japan	cohort	2003	2005	70	8	84	63	27	73	nr	64	nr	22	nr	25	45	25	4.5	nr	nr	nr	nr	outpatients/primary care	nr	nr	nr	nr	japan	subjects with respiratory physician-diagnosed copd	subjects with clinically diagnosed asthma were excluded.	3	without internal validation	hokkaido copd cohort stud	statistical	logistic regression	nr	CT emphysema score, blood eosinophil count, body mass index, pack-years, blood neutrophil count, height, leptin/adiponectin ratio	all candidate predictors	all candidate predictors	nr	261	nr	nr	at patient enrollment
4682	1	chan, h. p.; mukhopadhyay, a.; chong, p. l., chin, s.; wong, x. y.; ong, v.; chan, y. h.; lim, t. k.; phua, j.	2017	role of bmi, airflow obstruction, st george’s respiratoryquestionnaire and age index in prognostication of asian copd	asia	cohort	2008	2013	71.3	nr	88.86	nr	nr	nr	nr	47.8	nr	21.89	nr	nr	nr	nr	nr	nr	nr	nr	nr	outpatients/primary care	nr	nr	nr	nr	singapore	nr	nr	1	with external validation in independent data	nr	statistical	logistic regression	nr	body mass index, airflow obstruction, St George’s RespiratoryQuestionnaire, age	all candidate predictors	stepwise selction	nr	772	nr	nr	at patient enrollment
4683	1	vela, e.; tényi, á.; cano, i.; monterde, d.; cleries, m.; garcia-altes, a.; hernandez, c.; escarrabill, j.; roca, j.	2018	population-based analysis of patients _x000D_ with copd in catalonia: a cohort study _x000D_ with implications for clinical management	spain	cohort	2014	2015	70.5	12.5	64	nr	nr	nr	nr	nr	nr	nr	nr	nr	nr	nr	nr	nr	nr	nr	nr	outpatients/primary care	nr	17.2	16.4	nr	spain	(1) patients, alive and above 39 years of age, included in the chss on 31 december 2014 (2) with the clinical diagnosis of copd.	nr	1	without internal validation	catalan health surveillance system (chss)	statistical	logistic regression	log(0.701) *female + log(1.693) * age(55–64) +log(2.103) * age(65–74)+log(3.749) * age( 75–84) + log(9.911) * age(>84) +log(1.394)*admission(groupb) + log( 1.368)*admission(groupc) + _x000D_ log(1.826) *gma grade moderate + log(4.316) *gma grade high + log(8.919) *gma grade very high + log(1.106) * emergency room visits1-2 + log(1.276) * emergency room visits3-5 + _x000D_ log(1.64) * emergency ro…	age, sex, GMA health risk grades, previous history of hospital admissions, emergency room consultations, use of social support services	all candidate predictors	forward selection	nr	264830	16351	6.17	at patient enrollment
4683	2	vela, e.; tényi, á.; cano, i.; monterde, d.; cleries, m.; garcia-altes, a.; hernandez, c.; escarrabill, j.; roca, j.	2018	population-based analysis of patients _x000D_ with copd in catalonia: a cohort study _x000D_ with implications for clinical management	spain	cohort	2014	2015	70.5	12.5	64	nr	nr	nr	nr	nr	nr	nr	nr	nr	nr	nr	nr	nr	nr	nr	nr	outpatients/primary care	nr	17.2	16.4	nr	spain	(1) patients, alive and above 39 years of age, included in the chss on 31 december 2014 (2) with the clinical diagnosis of copd.	nr	1	without internal validation	catalan health surveillance system (chss)	statistical	logistic regression	log(0.825) *female + log(1.254 ) * age(55–64) +log(1.506) * age(65–74)+log(2.054) * age( 75–84) + log(2.827) * age(>84) +log( 1.903)*admission(groupb) + log( 2.03)*admission(groupc) + _x000D_ log(1.896) *gma grade moderate + log( 3.998) *gma grade high + log( 3.998) *gma grade very high + log(1.405) * emergency room visits1-2 + log(1.86) * emergency room visits3-5 + _x000D_ log( 2.61) * emergency…	age, sex, GMA health risk grades, previous history of hospital admissions, emergency room consultations, use of social support services	all candidate predictors	forward selection	nr	264830	46149	17.43	at patient enrollment
4683	3	vela, e.; tényi, á.; cano, i.; monterde, d.; cleries, m.; garcia-altes, a.; hernandez, c.; escarrabill, j.; roca, j.	2018	population-based analysis of patients _x000D_ with copd in catalonia: a cohort study _x000D_ with implications for clinical management	spain	cohort	2014	2015	70.5	12.5	64	nr	nr	nr	nr	nr	nr	nr	nr	nr	nr	nr	nr	nr	nr	nr	nr	outpatients/primary care	nr	17.2	16.4	nr	spain	(1) patients, alive and above 39 years of age, included in the chss on 31 december 2014 (2) with the clinical diagnosis of copd.	nr	1	without internal validation	catalan health surveillance system (chss)	statistical	logistic regression	log(0.885) *female_x000D_ +log( 1.435) * age(55–64) _x000D_ +log(1.675) * age(65–74)_x000D_ +log(2.017) * age( 75–84) _x000D_ + log( 2.049) * age(>84) _x000D_ +log(4.699)*admission(groupb) _x000D_ +log( 8.592)*admission(groupc) _x000D_ +log(1.644) *gma grade moderate _x000D_ +log( 2.646) *gma grade high_x000D_ +log(3.548) *gma grade very high _x000D_ +log(1.37) * emergency room visits1-2_x000D_ +…	age, sex, GMA health risk grades, previous history of hospital admissions, emergency room consultations, use of social support services	all candidate predictors	forward selection	nr	264830	11470	4.33	at patient enrollment
4683	4	vela, e.; tényi, á.; cano, i.; monterde, d.; cleries, m.; garcia-altes, a.; hernandez, c.; escarrabill, j.; roca, j.	2018	population-based analysis of patients _x000D_ with copd in catalonia: a cohort study _x000D_ with implications for clinical management	spain	cohort	2014	2015	70.5	12.5	64	nr	nr	nr	nr	nr	nr	nr	nr	nr	nr	nr	nr	nr	nr	nr	nr	outpatients/primary care	nr	17.2	16.4	nr	spain	(1) patients, alive and above 39 years of age, included in the chss on 31 december 2014 (2) with the clinical diagnosis of copd.	nr	1	without internal validation	catalan health surveillance system (chss)	statistical	logistic regression	log(0.818) *female_x000D_ +log( 1.308) * age(55–64) _x000D_ +log(1.576) * age(65–74)_x000D_ +log(1.983) * age( 75–84) _x000D_ + log(2.335) * age(>84) _x000D_ +log(1.952)*admission(groupb) _x000D_ +log(2.266)*admission(groupc) _x000D_ +log(2.128) *gma grade moderate _x000D_ +log(5.419) *gma grade high_x000D_ +log(11.042) *gma grade very high _x000D_ +log(1.526) * emergency room visits1-2_x000D_ +l…	age, sex, GMA health risk grades, previous history of hospital admissions, emergency room consultations, use of social support services	all candidate predictors	forward selection	nr	264830	16114	6.08	at patient enrollment
4683	5	vela, e.; tényi, á.; cano, i.; monterde, d.; cleries, m.; garcia-altes, a.; hernandez, c.; escarrabill, j.; roca, j.	2018	population-based analysis of patients _x000D_ with copd in catalonia: a cohort study _x000D_ with implications for clinical management	spain	cohort	2014	2015	70.5	12.5	64	nr	nr	nr	nr	nr	nr	nr	nr	nr	nr	nr	nr	nr	nr	nr	nr	outpatients/primary care	nr	17.2	16.4	nr	spain	(1) patients, alive and above 39 years of age, included in the chss on 31 december 2014 (2) with the clinical diagnosis of copd.	nr	1	without internal validation	catalan health surveillance system (chss)	statistical	logistic regression	log(0.823) *female_x000D_ +log(1.428) * age(55–64) _x000D_ +log( 1.7) * age(65–74)_x000D_ +log(1.634) * age( 75–84) _x000D_ + log(1.272) * age(>84) _x000D_ +log(6.952)*admission(groupb) _x000D_ +log(15.214)*admission(groupc) _x000D_ +log(1.649) *gma grade moderate _x000D_ +log(2.852) *gma grade high_x000D_ +log(3.891) *gma grade very high _x000D_ +log(1.50) * emergency room visits1-2_x000D_ +log(…	age, sex, GMA health risk grades, previous history of hospital admissions, emergency room consultations, use of social support services	all candidate predictors	forward selection	nr	264830	2974	1.12	at patient enrollment
4684	1	esteban, c.; castro-acosta, a.; alvarez-martínez, c. j.; capelastegui, a.; lópez-campos, j. l.; pozo-rodriguez, f.	2018	predictors of one-year mortality after_x000D_ hospitalization for an exacerbation of copd	spain	cohort	2011	2011	72.7	10.7	85.5	51.99	73.7	26.3	60.4	45.3	nr	27.8	nr	nr	nr	nr	nr	nr	nr	nr	nr	hospitalized patients	nr	20.5	12.8	1.79	spain	(1) patients who were admitted to hospital for >12 h with a senior clinician-made diagnosis of copd exacerbation or any other synonym, confirmed at discharge as judged by the investigator/audit lead. (2) patients who were admitted to hospital for o12 h with a respiratory cause of admission as indicated by the discharge report and a history compatible with copd	(1) a patient admitted as a clinical case of copd exacerbation that is later judged to have another primary diagnostic reason for admission, e.g. the subsequent diagnosis is changed from copd to heart failure (2)any other primary cause of deterioration and hospital admission, such as: pneumonia, pulmonary embolism, pulmonary oedema, pneumothorax, thoracic trauma, pleural effusion, asthma, pulmona…	1	with external validation in independent data	spanish sample of the european copd audi	statistical	multilevel models	− 3.08 +0.43*age+0.72*copd related previous admissions(yes vs. no) + 0.31*cardio-cerebro-peripheral vascular diseasea (yes vs. no)+ 0.50 * dementia (yes vs. no) + 0.22 *paco2 45–55 (vs. < 45) + 0.51*paco2 > 55 (vs. < 45)	age, previous presence of cardiac peripheral vascular or cerebral vascular diseases, dementia, admission for an exacerbation in the previous year, PaCO2, Hospital characteristics	all candidate predictors	full model approach	nr	3949	495	12.53	at patient enrollment
4685	1	divo, m.; cote, c.; de torres, j. p.; casanova, c.; marin, j. m.; pinto-plata, v.; zulueta, j.; cabrera, c.; zagaceta, j.; hunninghake, g.; celli, b.; bode collaborative group	2012	comorbidities and risk of mortality in patients with chronic obstructive pulmonary disease	united states and spain	cohort	1997	2009	66	9	89	nr	nr	nr	nr	49	nr	nr	nr	8	36	39	17	nr	nr	nr	nr	outpatients/primary care	nr	nr	nr	nr	united states	all patients were in clinically stable condition and receiving standard therapy.	(1)primary asthma (2) inability to take the lung function and 6-minute walk tests (3) any condition that could unacceptably increase the subject’s risk of performing any of the testing	1	without internal validation	bode cohort	statistical	cox model	nr	COPD specific comorbidity test	all candidate predictors	no further selection methos	nr	1659	671	40.45	at patient enrollment
4686	1	ying, j.; dutta, j.; guo, n.; hu, c., zhou, d.; sitek, a.; li, q.	2020	classification of exacerbation frequency in the copdgene _x000D_ cohort using deep learning with deep belief networks	nr	cohort	2008	2012	nr	nr	nr	nr	nr	nr	nr	nr	nr	nr	nr	nr	nr	nr	nr	nr	nr	nr	nr	outpatients/primary care	nr	nr	nr	nr	united states	copdgene eligibility criteria	copdgene eligibility criteria	nr	internal validation without external validation	nr	machine learning	deep belief network (dbn)	nr	241 features	all candidate predictors	automatic machine learning model selection method	yes	10300	nr	nr	at patient enrollment
[truncated: 28 more columns]
