# Supplementary material for: Prognostic Models for Disease Progression and Outcomes in Chronic Obstructive Pulmonary Disease: A Systematic Review and Meta-Analysis
Source: J Clin Med. 2025 Dec 9;14(24):8725. doi: 10.3390/jcm14248725 (PMC12734152; doi:10.3390/jcm14248725)
Supplement: Supplementary file 1 [file jcm-14-08725-s001.zip › Supplementary Materials/Supplementary Table S5 - PROBAST.xlsx]

## Sheet: PROBAST quality assessment
Article ID	Model ID	1.1 Were appropriate data sources used, e.g. cohort, RCT or nested case-control study data?	1.2 Were all inclusions and exclusions of participants appropriate?	1.A Risk of bias introduced by selection of participants	1.B Concern that the included participants and setting do not match the review question	2.1 Were predictors defined and assessed in a similar way for all participants?	2.2 Were predictor assessments made without knowledge of outcome data?	2.3 Are all predictors available at the time the model is intended to be used?	2.A Risk of bias introduced by predictors or their assessment	2.B Concern that the definition, assessment or timing of predictors in the model do not match the review question	3.1 Was the outcome determined appropriately?	3.2 Was a pre-specified or standard outcome definition used?	3.3 Were predictors excluded from the outcome definition?	3.4 Was the outcome defined and determined in a similar way for all participants?	3.5 Was the outcome determined without knowledge of predictor information?	3.6 Was the time interval between predictor assessment and outcome determination appropriate?	3.A Risk of bias introduced by the outcome or its determination	3.B Concern that the outcome, its definition, timing or determination do not match the review question	4.1 Were there a reasonable number of participants with the outcome?	4.2 Were continuous and categorical predictors handled appropriately?	4.3 Were all enrolled participants included in the analysis?	4.4 Were participants with missing data handled appropriately?	4.5 Was selection of predictors based on univariable analysis avoided?	4.6 Were complexities in the data (e.g. censoring, competing risks, sampling of controls) accounted for appropriately?	4.7 Were relevant model performance measures evaluated appropriately?	4.8 Were model overfitting and optimism in model performance accounted for?	4.9 Do predictors and their assigned weights in the final model correspond to the results from multivariable analysis?	4.A Risk of bias introduced by the analysis	5.A Overall judgement of risk of bias	5.B Overall judgement of applicability
30	1	Y	Y	low	low	Y	Y	Y	low	low	Y	Y	Y	Y	Y	Y	low	low	Y	Y	Y	Y	Y	Y	Y	Y	Y	low	low	low
65	1	Y	Y	low	low	Y	Y	Y	low	low	Y	Y	Y	Y	PY	Y	low	low	Y	Y	PN	PY	Y	Y	Y	Y	PY	high	high	low
65	2	Y	Y	low	low	Y	Y	Y	low	low	Y	Y	Y	Y	PY	Y	low	low	Y	Y	PN	PY	Y	Y	Y	Y	PY	high	high	low
65	3	Y	Y	low	low	Y	Y	Y	low	low	Y	Y	Y	Y	PY	Y	low	low	Y	Y	PN	PY	Y	Y	Y	Y	PY	high	high	low
65	4	Y	Y	low	low	Y	Y	Y	low	low	Y	Y	Y	Y	PY	Y	low	low	Y	Y	PN	PY	Y	Y	Y	Y	PY	high	high	low
65	5	Y	Y	low	low	Y	Y	Y	low	low	Y	PY	Y	PN	PY	Y	high	low	Y	Y	PN	PY	Y	Y	Y	Y	PY	high	high	low
65	6	Y	Y	low	low	Y	Y	Y	low	low	Y	PY	Y	PN	PY	Y	high	low	Y	Y	PN	PY	Y	Y	Y	Y	PY	high	high	low
65	7	Y	Y	low	low	Y	Y	Y	low	low	Y	PY	Y	PN	PY	Y	high	low	Y	Y	PN	PY	Y	Y	Y	Y	PY	high	high	low
65	8	Y	Y	low	low	Y	Y	Y	low	low	Y	PY	Y	PN	PY	Y	high	low	Y	Y	PN	PY	Y	Y	Y	Y	PY	high	high	low
67	1	Y	PN	high	low	PY	Y	Y	low	low	Y	Y	Y	Y	Y	Y	low	low	N	Y	PN	N	N	Y	Y	PN	Y	high	high	low
82	1	Y	Y	low	low	PN	Y	Y	high	low	Y	Y	Y	Y	Y	Y	low	low	Y	Y	Y	PN	Y	PY	Y	Y	Y	high	high	low
82	2	Y	Y	low	low	PN	Y	Y	high	low	Y	Y	Y	Y	Y	Y	low	low	Y	Y	Y	PN	Y	PY	Y	Y	Y	high	high	low
82	3	Y	Y	low	low	PN	Y	Y	high	low	Y	Y	Y	Y	Y	Y	low	low	Y	Y	Y	PN	Y	PY	Y	Y	Y	high	high	low
82	4	Y	Y	low	low	PN	Y	Y	high	low	Y	Y	Y	Y	Y	Y	low	low	Y	Y	Y	PN	Y	PY	Y	Y	Y	high	high	low
82	5	Y	Y	low	low	PN	Y	Y	high	low	Y	Y	Y	Y	Y	Y	low	low	Y	Y	Y	PN	Y	PY	Y	Y	Y	high	high	low
82	6	Y	Y	low	low	PN	Y	Y	high	low	Y	Y	Y	Y	Y	Y	low	low	Y	Y	Y	PN	Y	PY	Y	Y	Y	high	high	low
96	1	Y	PY	low	low	PY	Y	Y	low	low	Y	Y	Y	PY	Y	Y	low	low	No info	Y	PN	PN	Y	PY	Y	PN	Y	high	high	low
107	1	Y	Y	low	low	Y	Y	Y	low	low	Y	Y	Y	Y	Y	Y	low	low	Y	Y	PY	Y	Y	PY	PY	N	PY	high	high	low
107	2	Y	Y	low	low	Y	Y	Y	low	low	Y	Y	Y	Y	Y	Y	low	low	Y	Y	PY	Y	Y	PY	PY	N	PY	high	high	low
121	1	Y	Y	low	low	PY	Y	Y	low	low	low	Y	Y	Y	Y	Y	unclear	low	Y	Y	PY	Y	Y	PY	Y	Y	Y	low	unclear	low
121	2	Y	Y	low	low	PY	Y	Y	low	low	low	Y	Y	Y	Y	Y	unclear	low	Y	Y	PY	Y	Y	PY	Y	Y	Y	low	unclear	low
121	3	Y	Y	low	low	PY	Y	Y	low	low	low	Y	Y	Y	Y	Y	unclear	low	Y	Y	PY	Y	Y	PY	Y	Y	Y	low	unclear	low
121	4	Y	Y	low	low	PY	Y	Y	low	low	low	Y	Y	Y	Y	Y	unclear	low	Y	Y	PY	Y	Y	PY	Y	Y	Y	low	unclear	low
121	5	Y	Y	low	low	PY	Y	Y	low	low	low	Y	Y	Y	Y	Y	unclear	low	Y	Y	PY	Y	Y	PY	Y	Y	Y	low	unclear	low
121	6	Y	Y	low	low	PY	Y	Y	low	low	low	Y	Y	Y	Y	Y	unclear	low	Y	Y	PY	Y	Y	PY	Y	Y	Y	low	unclear	low
134	1	Y	Y	low	low	Y	Y	Y	low	low	Y	Y	Y	Y	Y	Y	low	low	N	Y	PY	Y	Y	PY	PY	Y	Y	high	high	low
136	1	Y	Y	low	low	Y	Y	Y	low	low	Y	Y	Y	Y	Y	Y	low	low	Y	Y	Y	PY	Y	PY	Y	Y	Y	low	low	low
136	2	Y	Y	low	low	Y	Y	Y	low	low	Y	Y	Y	Y	Y	Y	low	low	Y	Y	Y	PY	Y	PY	Y	Y	Y	low	low	low
136	3	Y	Y	low	low	Y	Y	Y	low	low	Y	Y	Y	Y	Y	Y	low	low	Y	Y	Y	PY	Y	PY	Y	Y	Y	low	low	low
136	4	Y	Y	low	low	Y	Y	Y	low	low	Y	Y	Y	Y	Y	Y	low	low	Y	Y	Y	PY	Y	PY	Y	Y	Y	low	low	low
161	1	Y	PY	low	low	PY	Y	Y	low	low	Y	Y	Y	Y	Y	Y	low	low	N	Y	PY	Y	Y	PY	Y	Y	Y	high	high	low
161	2	Y	PY	low	low	PY	Y	Y	low	low	Y	Y	Y	Y	Y	Y	low	low	N	Y	PY	Y	Y	PY	Y	Y	Y	high	high	low
161	3	Y	PY	low	low	PY	Y	Y	low	low	Y	Y	Y	Y	Y	Y	low	low	N	Y	PY	Y	Y	PY	Y	Y	Y	high	high	low
161	4	Y	PY	low	low	PY	Y	Y	low	low	Y	Y	Y	Y	Y	Y	low	low	N	Y	PY	Y	Y	PY	Y	PN	Y	high	high	low
175	1	Y	Y	low	low	PY	Y	Y	low	low	Y	PY	Y	Y	Y	Y	low	low	No info	Y	No info	No info	Y	PY	Y	Y	PY	unclear	unclear	low
215	1	Y	Y	low	low	PY	Y	Y	low	low	Y	Y	Y	Y	Y	Y	low	low	Y	Y	PN	Y	PY	PY	Y	Y	PY	high	high	low
215	2	Y	Y	low	low	PY	Y	Y	low	low	Y	Y	Y	Y	Y	Y	low	low	Y	Y	PN	Y	PY	PY	Y	Y	PY	high	high	low
215	3	Y	Y	low	low	PY	Y	Y	low	low	PY	Y	Y	Y	Y	Y	low	low	Y	Y	PN	Y	PY	PY	Y	Y	PY	high	high	low
215	4	Y	Y	low	low	PY	Y	Y	low	low	Y	Y	Y	Y	Y	Y	low	low	Y	Y	PN	Y	PY	PY	Y	Y	PY	high	high	low
215	5	Y	Y	low	low	PY	Y	Y	low	low	Y	Y	Y	Y	Y	Y	low	low	Y	Y	PN	Y	PY	PY	Y	Y	PY	high	high	low
215	6	Y	Y	low	low	PY	Y	Y	low	low	PN	Y	Y	Y	Y	Y	high	low	Y	Y	PN	Y	PY	PY	Y	Y	PY	high	high	low
215	7	Y	Y	low	low	PY	Y	Y	low	low	Y	Y	Y	Y	Y	Y	low	low	Y	Y	PN	Y	PY	PY	Y	Y	PY	high	high	low
215	8	Y	Y	low	low	PY	Y	Y	low	low	Y	Y	Y	Y	Y	Y	low	low	Y	Y	PN	Y	PY	PY	Y	Y	PY	high	high	low
215	9	Y	Y	low	low	PY	Y	Y	low	low	PY	Y	Y	Y	Y	Y	low	low	Y	Y	PN	Y	PY	PY	Y	Y	PY	high	high	low
215	10	Y	Y	low	low	PY	Y	Y	low	low	Y	Y	Y	Y	Y	Y	low	low	Y	Y	PN	Y	PY	PY	Y	Y	PY	high	high	low
215	11	Y	Y	low	low	PY	Y	Y	low	low	Y	Y	Y	Y	Y	Y	low	low	Y	Y	PN	Y	PY	PY	Y	Y	PY	high	high	low
238	1	Y	PN	high	low	PY	Y	Y	low	low	Y	Y	Y	Y	Y	Y	low	low	No info	Y	Y	PY	Y	PY	PY	Y	PY	unclear	high	low
238	2	Y	PN	high	low	PY	Y	Y	low	low	Y	Y	Y	Y	Y	Y	low	low	No info	Y	Y	PY	Y	PY	PY	Y	PY	unclear	high	low
238	3	Y	PN	high	low	PY	Y	Y	low	low	Y	Y	Y	Y	Y	Y	low	low	No info	Y	Y	PY	Y	PY	PY	Y	PY	unclear	high	low
238	4	Y	PN	high	low	PY	Y	Y	low	low	Y	Y	Y	Y	Y	Y	low	low	No info	Y	Y	PY	Y	PY	PY	Y	PY	unclear	high	low
238	5	Y	PN	high	low	PY	Y	Y	low	low	Y	Y	Y	Y	Y	Y	low	low	No info	Y	Y	PY	Y	PY	PY	Y	PY	unclear	high	low
238	6	Y	PN	high	low	PY	Y	Y	low	low	Y	Y	Y	Y	Y	Y	low	low	No info	Y	Y	PY	Y	PY	PY	Y	PY	unclear	high	low
238	7	Y	PN	high	low	PY	Y	Y	low	low	Y	Y	Y	Y	Y	Y	low	low	No info	Y	Y	PY	Y	PY	PY	Y	PY	unclear	high	low
249	1	Y	PN	high	low	N	Y	Y	high	low	PN	PY	Y	PN	Y	Y	high	low	N	Y	Y	PY	PN	PN	PY	N	PY	high	high	low
335	1	Y	Y	low	low	PY	Y	Y	low	low	Y	PY	Y	PY	Y	PY	low	low	N	PY	PY	N	PY	PN	PY	N	PY	high	high	low
335	2	Y	Y	low	low	PY	Y	Y	low	low	Y	PY	Y	PY	Y	PY	low	low	N	PY	PY	N	PY	PN	PY	N	PY	high	high	low
335	3	Y	Y	low	low	PY	Y	Y	low	low	Y	PY	Y	PY	Y	PY	low	low	No info	PY	PY	N	PY	PY	PY	N	PY	high	high	low
335	4	Y	Y	low	low	PY	Y	Y	low	low	Y	PY	Y	PY	Y	PY	low	low	No info	PY	PY	N	PY	PY	PY	N	PY	high	high	low
337	1	Y	Y	low	low	PY	Y	Y	low	low	Y	Y	Y	Y	Y	PY	low	low	No info	PY	PY	PY	Y	PN	PY	Y	PY	high	high	low
337	2	Y	Y	low	low	PY	Y	Y	low	low	Y	PY	Y	Y	Y	PY	low	low	No info	PY	PY	PY	Y	PN	PY	Y	PY	high	high	low
342	1	Y	Y	low	low	PY	Y	Y	low	low	Y	Y	Y	Y	Y	Y	low	low	N	Y	PY	N	Y	PY	PY	PN	PY	high	high	low
342	2	Y	Y	low	low	PY	Y	Y	low	low	Y	Y	Y	Y	Y	Y	low	low	No info	Y	PY	N	Y	PY	PY	PN	PY	high	high	low
342	3	Y	Y	low	low	PY	Y	Y	low	low	PY	PY	Y	PY	Y	Y	low	low	No info	Y	PY	N	Y	PY	PY	PN	PY	high	high	low
342	4	Y	Y	low	low	PY	Y	Y	low	low	PY	PY	Y	PY	Y	Y	low	low	No info	Y	PY	N	Y	PY	PY	PN	PY	high	high	low
376	1	Y	PY	low	low	PY	Y	Y	low	low	Y	Y	Y	Y	Y	Y	low	low	PY	PY	PY	PY	PY	PY	PY	N	PY	high	high	low
389	1	Y	Y	low	low	PY	Y	Y	low	low	Y	Y	Y	Y	Y	Y	low	low	No info	PY	Y	PY	PY	PY	Y	Y	PY	unclear	unclear	low
389	2	Y	Y	low	low	PY	Y	Y	low	low	Y	Y	Y	Y	Y	Y	low	low	No info	PY	Y	PY	PY	PY	Y	Y	PY	unclear	unclear	low
389	3	Y	Y	low	low	PY	Y	Y	low	low	Y	Y	Y	Y	Y	Y	low	low	No info	PY	Y	PY	PY	PY	Y	Y	PY	unclear	unclear	low
389	4	Y	Y	low	low	PY	Y	Y	low	low	Y	Y	Y	Y	Y	Y	low	low	No info	PY	Y	PY	PY	PY	Y	Y	PY	unclear	unclear	low
389	5	Y	Y	low	low	Y	Y	Y	low	low	Y	Y	Y	Y	Y	Y	low	low	No info	PY	Y	PY	PY	PY	Y	Y	PY	unclear	unclear	low
389	6	Y	Y	low	low	Y	Y	Y	low	low	Y	Y	Y	Y	Y	Y	low	low	No info	PY	Y	PY	PY	PY	Y	Y	PY	unclear	unclear	low
410	1	Y	Y	low	low	PY	Y	Y	low	low	Y	Y	Y	Y	Y	Y	low	low	N	PY	PY	PY	PN	PY	Y	N	Y	high	high	low
439	1	Y	PN	high	low	PY	Y	Y	low	low	Y	PY	Y	PY	Y	Y	low	low	Y	PY	PY	Y	Y	PY	PY	Y	Y	low	high	low
450	1	Y	PY	low	low	PY	Y	Y	low	low	PY	PY	Y	PY	Y	Y	low	low	N	PY	Y	PY	N	PY	PY	N	PY	high	high	low
450	2	Y	PY	low	low	PY	Y	Y	low	low	Y	Y	Y	Y	Y	Y	low	low	N	PY	Y	PY	N	PY	PY	N	PY	high	high	low
488	1	Y	PY	low	low	Y	Y	Y	low	low	Y	Y	Y	Y	Y	Y	low	low	Y	Y	Y	PY	Y	N	Y	N	Y	high	high	low
502	1	Y	PY	low	low	Y	Y	Y	low	low	Y	Y	Y	Y	Y	Y	low	low	No info	Y	N	N	Y	PY	Y	Y	Y	high	high	low
502	2	Y	PY	low	low	Y	Y	Y	low	low	Y	Y	Y	Y	Y	Y	low	low	Y	Y	N	N	Y	PY	Y	Y	Y	high	high	low
548	1	Y	PY	low	low	Y	Y	Y	low	low	Y	Y	Y	Y	Y	Y	low	low	Y	Y	Y	No info	N	PY	Y	Y	Y	high	high	low
548	2	Y	PY	low	low	Y	Y	Y	low	low	Y	Y	Y	Y	Y	Y	low	low	No info	Y	N	Y	Y	PY	Y	Y	Y	high	high	low
580	1	Y	PY	low	low	PY	Y	Y	low	low	Y	Y	Y	PY	Y	Y	low	low	N	Y	PN	PY	N	N	Y	N	Y	high	high	low
655	1	Y	Y	low	low	Y	Y	PY	low	low	Y	Y	Y	Y	Y	Y	low	low	Y	Y	N	N	Y	Y	Y	N	Y	high	high	low
666	1	Y	PY	low	low	Y	Y	Y	low	low	Y	Y	Y	Y	Y	Y	low	low	N	PN	N	N	Y	PY	Y	N	PY	high	high	low
666	2	Y	PY	low	low	Y	Y	Y	low	low	PY	PY	PY	Y	Y	Y	low	low	Y	PN	N	N	Y	PY	Y	N	PY	high	high	low
693	1	Y	PY	low	high	PY	Y	Y	low	low	Y	PN	Y	Y	Y	Y	high	low	Y	PY	N	PN	N	PY	Y	PN	Y	high	high	high
800	1	Y	PY	low	low	Y	Y	Y	low	low	Y	Y	Y	Y	Y	Y	low	low	N	Y	Y	PY	Y	Y	Y	N	PY	high	high	low
825	1	Y	Y	low	low	N	N	Y	high	low	Y	Y	Y	Y	Y	PY	low	low	No info	PY	N	N	Y	N	Y	Y	PY	high	high	low
825	2	Y	Y	low	low	Y	Y	Y	low	low	Y	Y	Y	Y	Y	PY	low	low	No info	PY	N	N	Y	N	Y	Y	PY	high	high	low
825	3	Y	Y	low	low	Y	Y	Y	low	low	No info	No info	PY	Y	Y	PY	unclear	low	No info	PY	N	N	Y	N	Y	Y	PY	high	high	low
825	4	Y	Y	low	low	Y	N	Y	high	low	No info	No info	PY	Y	Y	PY	unclear	low	No info	PY	N	N	Y	N	Y	Y	PY	high	high	low
846	1	Y	Y	low	low	PY	PY	PY	low	low	Y	Y	Y	Y	Y	Y	low	low	N	PY	N	N	Y	N	Y	Y	Y	high	high	low
846	2	Y	Y	low	low	PY	PY	PY	low	low	Y	Y	Y	Y	Y	Y	low	low	N	PY	N	N	Y	N	Y	Y	Y	high	high	low
846	3	Y	Y	low	low	PY	PY	PY	low	low	Y	Y	Y	Y	Y	Y	low	low	No info	PY	N	N	Y	N	Y	Y	Y	high	high	low
846	4	Y	Y	low	low	PY	PY	PY	low	low	Y	Y	Y	Y	Y	Y	low	low	No info	PY	N	N	Y	N	Y	Y	Y	high	high	low
846	5	Y	Y	low	low	PY	PY	PY	low	low	Y	Y	Y	Y	Y	Y	low	low	No info	PY	N	N	Y	N	Y	Y	Y	high	high	low
846	6	Y	Y	low	low	PY	PY	PY	low	low	Y	Y	Y	Y	Y	Y	low	low	No info	PY	N	N	Y	N	Y	Y	Y	high	high	low
854	1	Y	Y	low	low	Y	Y	Y	low	low	Y	Y	Y	Y	Y	Y	low	low	No info	PY	PY	PY	Y	Y	Y	Y	PY	unclear	unclear	low
875	1	Y	PY	low	high	PY	PY	PY	low	low	PY	PY	Y	PY	PY	Y	low	low	Y	PY	PY	PY	Y	Y	Y	Y	PY	low	low	high
875	2	Y	PY	low	high	PY	PY	PY	low	low	PY	PY	Y	PY	PY	Y	low	low	No info	PY	PY	PY	Y	Y	Y	Y	PY	unclear	unclear	high
875	3	Y	PY	low	high	PY	PY	PY	low	low	PY	PY	Y	PY	PY	Y	low	low	Y	PY	PY	PY	Y	Y	Y	Y	PY	low	low	high
930	1	Y	Y	low	low	Y	Y	Y	low	low	Y	Y	Y	Y	Y	Y	low	low	No	Y	N	PY	Y	N	Y	Y	Y	high	high	low
930	2	Y	Y	low	low	Y	Y	Y	low	low	Y	Y	Y	Y	Y	Y	low	low	No	Y	N	PY	Y	N	Y	Y	Y	high	high	low
930	3	Y	Y	low	low	Y	Y	Y	low	low	Y	Y	Y	Y	Y	Y	low	low	No	Y	N	PY	Y	N	Y	Y	Y	high	high	low
1157	1	Y	Y	low	low	Y	Y	Y	low	low	Y	Y	Y	Y	Y	Y	low	low	Y	Y	Y	PY	N	N	Y	Y	Y	high	high	low
1157	2	Y	Y	low	low	PN	Y	Y	high	low	Y	Y	Y	Y	Y	Y	low	low	Y	Y	Y	PY	N	N	Y	N	Y	high	high	low
1157	3	Y	Y	low	low	Y	Y	Y	low	low	Y	Y	Y	Y	Y	Y	low	low	Y	Y	Y	PY	N	N	Y	Y	Y	high	high	low
1157	4	Y	Y	low	low	Y	Y	Y	low	low	Y	Y	Y	Y	Y	Y	low	low	Y	Y	Y	PY	N	N	Y	Y	Y	high	high	low
1217	1	Y	Y	low	low	PY	Y	Y	low	low	Y	Y	Y	Y	Y	Y	low	low	Y	Y	PN	PY	Y	PY	Y	Y	Y	high	high	low
1217	2	Y	Y	low	low	PY	Y	Y	low	low	Y	Y	Y	Y	Y	Y	low	low	Y	Y	PN	PY	Y	PY	Y	Y	Y	high	high	low
1217	3	Y	Y	low	low	PY	Y	Y	low	low	Y	Y	Y	Y	Y	Y	low	low	Y	Y	PN	PY	Y	PY	Y	Y	Y	high	high	low
1217	4	Y	Y	low	low	PY	Y	Y	low	low	Y	Y	Y	Y	Y	Y	low	low	Y	Y	PN	PY	Y	PY	Y	Y	Y	high	high	low
1222	1	Y	Y	low	low	Y	Y	Y	low	low	Y	Y	Y	Y	Y	Y	low	low	Noinfo	Y	PY	PY	Y	Y	Y	Y	Y	unclear	unclear	low
1222	2	Y	Y	low	low	Y	Y	Y	low	low	Y	Y	Y	Y	Y	Y	low	low	Noinfo	Y	PY	PY	Y	Y	Y	Y	Y	unclear	unclear	low
1222	3	Y	Y	low	low	Y	Y	Y	low	low	Y	No info	Y	Y	Y	Y	unclear	low	Noinfo	Y	PY	PY	Y	Y	Y	Y	Y	unclear	unclear	low
1222	4	Y	Y	low	low	Y	Y	Y	low	low	Y	Y	Y	Y	Y	Y	low	low	Noinfo	Y	PY	PY	Y	Y	Y	Y	Y	unclear	unclear	low
1289	1	Y	PY	low	low	PY	Y	Y	low	low	PY	PY	Y	Y	Y	Y	low	low	N	Y	Y	PY	PY	N	Y	N	Y	high	high	low
1429	1	Y	Y	low	low	Y	Y	Y	low	low	Y	Y	Y	Y	Y	Y	low	low	Y	Y	N	N	Y	Y	Y	Y	Y	high	high	low
1429	2	Y	Y	low	low	Y	Y	Y	low	low	Y	Y	Y	Y	Y	Y	low	low	Y	Y	N	N	Y	Y	Y	Y	Y	high	high	low
1457	1	Y	Y	low	low	Y	Y	Y	low	low	Y	Y	Y	Y	Y	Y	low	low	N	Y	Y	Y	Y	Y	Y	Y	Y	high	high	low
1460	1	Y	Y	low	low	PY	Y	Y	low	low	Y	Y	Y	Y	Y	Y	low	low	Y	PN	Y	Y	N	N	Y	N	Y	high	high	low
1586	1	Y	PY	low	low	Y	Y	Y	low	low	Y	Y	Y	Y	Y	Y	low	low	N	PY	N	N	N	N	Y	N	PY	high	high	low
1592	1	Y	PY	low	low	Y	Y	Y	low	low	Y	PY	Y	Y	Y	Y	low	low	Y	N	PY	PN	N	N	Y	N	Y	high	high	low
1665	1	Y	Y	low	low	Y	Y	Y	low	low	Y	Y	Y	Y	Y	Y	low	low	No info	Y	Y	Y	Y	N	Y	Y	Y	high	high	low
1672	1	Y	Y	low	low	Y	Y	Y	low	low	Y	Y	Y	Y	Y	Y	low	low	Y	Y	N	PY	N	N	Y	N	Y	high	high	low
1748	1	Y	PY	low	low	Y	Y	Y	low	low	Y	Y	Y	Y	Y	Y	low	low	N	PY	PY	PY	Y	N	Y	N	Y	high	high	low
1748	2	Y	Y	low	low	Y	Y	Y	low	low	Y	Y	Y	Y	Y	Y	low	low	Y	PY	PY	PY	Y	Y	Y	N	Y	high	high	low
1804	1	Y	Y	low	low	PN	Y	Y	high	low	Y	Y	Y	Y	Y	Y	low	low	Y	Y	Y	PY	Y	N	Y	N	Y	high	high	low
1868	1	Y	PY	low	low	PY	PY	PY	low	low	PN	PN	PY	PY	PY	Y	high	high	N	PY	N	PY	N	N	Y	N	Y	high	high	high
1874	1	Y	PY	low	low	PY	PY	PY	low	low	Y	Y	Y	Y	Y	Y	low	low	Y	Y	PY	PY	Y	N	Y	Y	Y	high	high	low
1874	2	Y	PY	low	low	PY	PY	PY	low	low	Y	Y	Y	Y	Y	Y	low	low	No info	Y	PY	PY	Y	N	Y	Y	Y	high	high	low
1874	3	Y	PY	low	low	PY	PY	PY	low	low	Y	Y	Y	Y	Y	Y	low	low	No info	Y	PY	PY	Y	N	Y	Y	Y	high	high	low
1874	4	Y	PY	low	low	PY	PY	PY	low	low	Y	Y	Y	Y	Y	Y	low	low	No info	Y	PY	PY	Y	N	Y	Y	Y	high	high	low
1880	1	Y	Y	low	low	PY	Y	Y	low	low	Y	Y	Y	Y	Y	Y	low	low	Noinfo	Y	Y	PY	N	PN	Y	Y	PY	high	high	low
1899	1	Y	Y	low	low	PY	Y	Y	low	low	Y	Y	Y	Y	Y	Y	low	low	Y	Y	PY	PY	N	N	Y	Y	Y	high	high	low
2047	1	Y	Y	low	low	PN	Y	Y	high	low	Y	Y	Y	Y	Y	Y	low	low	Y	PN	PY	PY	Y	N	Y	N	PY	high	high	low
2718	1	Y	Y	low	low	PN	Y	Y	high	low	Y	Y	Y	Y	Y	Y	low	low	Y	No info	PY	N	N	Y	Y	Y	Y	high	high	low
2718	2	Y	Y	low	low	PN	Y	Y	high	low	Y	Y	Y	Y	Y	Y	low	low	Y	No info	PY	N	N	Y	Y	Y	N	high	high	low
3048	1	Y	Y	low	low	PY	Y	Y	low	low	Y	PY	Y	PY	Y	Y	low	low	N	PY	PY	PY	Y	PN	Y	PN	No info	high	high	low
3670	1	Y	No info	unclear	low	PN	Y	PY	high	high	Y	Y	Y	PY	Y	Y	low	low	Noinfo	No info	No info	No info	Y	No info	Y	No info	PY	unclear	high	high
3670	2	Y	No info	unclear	low	PN	Y	PY	high	high	Y	Y	Y	PY	Y	Y	low	low	Noinfo	No info	No info	No info	Y	No info	Y	No info	PY	unclear	high	high
3733	1	Y	Y	low	low	Y	Y	Y	low	low	Y	Y	Y	Y	Y	Y	low	low	N	Y	N	PY	N	N	Y	Y	Y	high	high	low
4000	1	Y	No info	unclear	low	No info	Y	PY	unclear	unclear	Y	Y	Y	PY	PY	Y	low	low	Noinfo	No info	No info	No info	Y	No info	PY	Y	PY	unclear	unclear	unclear
4002	1	Y	No info	unclear	low	No info	PY	Y	unclear	low	No info	No info	No info	No info	PY	Y	unclear	low	Y	No info	No info	No info	No info	No info	Y	Y	PY	unclear	unclear	low
4037	1	Y	No info	unclear	low	Y	Y	PY	low	low	No info	No info	PY	No info	PY	Y	unclear	low	Noinfo	No info	No info	No info	No info	No info	PY	PN	PY	high	high	low
4048	1	Y	Y	low	low	Y	Y	Y	low	low	Y	Y	Y	Y	Y	Y	low	low	Y	PY	N	N	Y	PY	Y	Y	Y	high	high	low
4121	1	Y	PY	low	low	PY	PY	PY	low	low	PY	PY	PY	PY	PY	Y	low	low	Y	PY	No info	No info	Y	N	Y	Y	Y	high	high	low
4122	1	Y	PY	low	low	PY	PY	PY	low	low	PY	PY	PY	PY	PY	PY	low	low	No info	No info	No info	No info	No info	Y	Y	N	Y	high	high	low
4125	1	Y	PY	low	low	PY	PY	PY	low	low	PY	PY	PY	PY	PY	PY	low	low	No info	PY	No info	No info	Y	PY	Y	N	PY	high	high	low
4236	1	Y	PY	low	low	PY	PY	PY	low	low	PY	PY	PY	PY	PY	PY	low	low	Y	PY	PY	PY	PY	Y	Y	Y	PY	low	low	low
4289	1	Y	PY	low	low	PY	PY	PY	low	low	PY	PY	PY	PY	PY	Y	low	low	No info	No info	No info	No info	Y	Y	Y	Y	Y	unclear	unclear	low
4357	1	Y	Y	low	low	Y	Y	Y	low	low	Y	Y	Y	Y	Y	Y	low	low	Y	PY	N	N	Y	Y	Y	Y	Y	high	high	low
4436	1	Y	Y	low	low	Y	Y	Y	low	low	Y	Y	Y	Y	Y	Y	low	low	Y	PY	Y	N	Y	N	Y	Y	Y	high	high	low
4498	1	PY	No info	unclear	unclear	No info	No info	No info	unclear	unclear	No info	No info	No info	No info	No info	Y	unclear	unclear	No info	No info	No info	No info	No info	N	Y	Y	PY	high	high	unclear
4565	1	Y	PY	low	low	No info	No info	No info	unclear	unclear	No info	No info	No info	No info	No info	Y	unclear	unclear	N	No info	No info	No info	No info	Y	Y	N	PY	high	high	unclear
4565	2	Y	PY	low	low	No info	No info	No info	unclear	unclear	PY	PY	PY	PY	PY	Y	low	low	No info	No info	No info	No info	No info	Y	Y	N	PY	high	high	unclear
4624	1	PY	Y	low	low	PY	PY	Y	low	low	Y	Y	Y	Y	Y	Y	low	low	No info	PY	No info	No info	No info	N	Y	Y	PY	high	high	low
4642	1	PY	PY	low	low	No info	No info	No info	unclear	unclear	No info	No info	No info	No info	No info	Y	unclear	unclear	No info	No info	No info	No info	No info	N	Y	Y	Y	high	high	unclear
4672	1	Y	PY	low	low	PY	PY	PY	low	low	PY	Y	Y	Y	Y	Y	low	low	Y	PY	No info	No info	Y	Y	Y	N	Y	high	high	low
4672	2	Y	PY	low	low	PY	PY	PY	low	low	PY	PY	Y	Y	Y	Y	low	low	Y	PY	No info	No info	Y	Y	Y	N	Y	high	high	low
4673	1	PY	PN	high	low	PY	Y	Y	low	low	Y	Y	Y	Y	Y	Y	low	low	Y	PY	PY	PN	PY	PN	PY	N	PY	high	high	low
4673	2	PY	PN	high	low	PY	Y	Y	low	low	Y	Y	Y	Y	Y	Y	low	low	Y	PY	PY	PN	PY	PN	PY	N	PY	high	high	low
4673	3	PY	PN	high	low	PY	Y	Y	low	low	Y	Y	Y	Y	Y	Y	low	low	Y	PY	PY	PN	PY	PN	PY	N	PY	high	high	low
4674	1	Y	PY	low	low	PY	Y	Y	low	low	Y	Y	Y	Y	Y	Y	low	low	Y	PY	PY	PY	PY	PY	PY	PN	PY	high	high	low
4674	2	Y	PY	low	low	PY	Y	Y	low	low	Y	Y	Y	Y	Y	Y	low	low	Y	PY	PY	PY	PY	PY	PY	PN	PY	high	high	low
4674	3	Y	PY	low	low	PY	Y	Y	low	low	Y	Y	Y	Y	Y	Y	low	low	Y	PY	PY	PY	PY	PY	PY	PN	PY	high	high	low
4674	4	Y	PY	low	low	PY	Y	Y	low	low	Y	Y	Y	Y	Y	Y	low	low	Y	PY	PY	PY	PY	PY	PY	PN	PY	high	high	low
4674	5	Y	PY	low	low	PY	Y	Y	low	low	Y	Y	Y	Y	Y	Y	low	low	Y	PY	PY	PY	PY	PY	PY	PN	PY	high	high	low
4674	6	Y	PY	low	low	PY	Y	Y	low	low	Y	Y	Y	Y	Y	Y	low	low	Y	PY	PY	PY	PY	PY	PY	PN	PY	high	high	low
4675	1	Y	Y	low	low	PY	Y	Y	low	low	Y	Y	Y	Y	Y	Y	low	low	No info	Y	PY	PY	PN	PY	Y	Y	PY	high	high	low
4675	2	Y	Y	low	low	PY	Y	Y	low	low	Y	Y	Y	Y	Y	Y	low	low	No info	Y	PY	PY	PN	PY	Y	Y	PY	high	high	low
4675	3	PY	PN	high	low	PY	Y	Y	low	low	Y	Y	Y	Y	Y	Y	low	low	No info	Y	PY	No info	PN	PY	Y	Y	PY	high	high	low
4675	4	PY	PN	high	low	PY	Y	Y	low	low	Y	Y	Y	Y	Y	Y	low	low	No info	Y	PY	No info	PN	PY	Y	Y	PY	high	high	low
4675	5	Y	Y	low	low	PY	Y	Y	low	low	Y	Y	Y	Y	Y	Y	low	low	N	Y	PY	No info	PY	PY	PY	Y	PY	high	high	low
4675	6	Y	Y	low	low	PY	Y	Y	low	low	Y	Y	Y	Y	Y	Y	low	low	N	Y	PY	No info	PY	PY	PY	Y	PY	high	high	low
4675	7	Y	Y	low	low	PY	Y	Y	low	low	Y	Y	Y	Y	Y	Y	low	low	N	Y	PY	No info	PY	PY	PY	Y	PY	high	high	low
4676	1	Y	Y	low	low	PY	Y	Y	low	low	Y	Y	Y	Y	Y	Y	low	low	Y	Y	PY	Y	PY	PY	Y	Y	PY	low	low	low
4676	2	Y	Y	low	low	PY	Y	Y	low	low	Y	Y	Y	Y	Y	Y	low	low	Y	Y	PY	Y	PY	PY	Y	Y	PY	low	low	low
4676	3	Y	Y	low	low	PY	Y	Y	low	low	Y	Y	Y	Y	Y	Y	low	low	Y	Y	PY	Y	PY	PY	Y	Y	PY	low	low	low
4677	1	Y	PY	low	low	PY	Y	Y	low	low	Y	Y	Y	Y	Y	Y	low	low	Y	PY	PY	N	PY	PY	PY	Y	PY	high	high	low
4677	2	Y	PY	low	low	PY	Y	Y	low	low	Y	Y	Y	Y	Y	Y	low	low	Y	PY	PY	N	PY	PY	PY	PY	PY	high	high	low
4678	1	PY	PY	low	low	PN	Y	Y	high	low	Y	Y	Y	PY	Y	Y	low	low	No info	PY	PY	Y	PY	PY	PN	N	PY	high	high	low
4679	1	Y	Y	low	low	PY	Y	Y	low	low	Y	Y	Y	Y	Y	Y	low	low	PY	PY	PY	PY	PN	PN	PN	N	PY	high	high	low
4680	1	Y	Y	low	low	Y	Y	Y	low	low	Y	Y	Y	Y	Y	Y	low	low	PN	Y	PY	PN	PY	PY	PN	PN	PY	high	high	low
4681	1	Y	Y	low	low	PY	Y	Y	low	low	Y	Y	Y	Y	Y	Y	low	low	No info	Y	PY	PY	N	PY	N	N	PY	high	high	low
4682	1	Y	No info	unclear	low	PY	Y	Y	low	low	Y	Y	Y	Y	Y	Y	low	low	Y	Y	No info	PY	PY	PN	PY	Y	PY	high	high	low
4683	1	Y	Y	low	low	PY	Y	Y	low	low	Y	Y	Y	Y	Y	Y	low	low	Y	PY	PY	PY	PY	PY	PY	PY	PY	low	low	low
4683	2	Y	Y	low	low	PY	Y	Y	low	low	Y	Y	Y	Y	Y	Y	low	low	Y	PY	PY	PY	PY	PY	PY	PY	PY	low	low	low
4683	3	Y	Y	low	low	PY	Y	Y	low	low	Y	Y	Y	Y	Y	Y	low	low	Y	PY	PY	PY	PY	PY	PY	PY	PY	low	low	low
4683	4	Y	Y	low	low	PY	Y	Y	low	low	Y	Y	Y	Y	Y	Y	low	low	Y	PY	PY	PY	PY	PY	PY	PY	PY	low	low	low
4683	5	Y	Y	low	low	PY	Y	Y	low	low	Y	Y	Y	Y	Y	Y	low	low	Y	PY	PY	PY	PY	PY	PY	PY	PY	low	low	low
4684	1	Y	Y	low	low	PY	Y	Y	low	low	Y	Y	Y	Y	Y	Y	low	low	Y	PY	PY	N	PN	PY	PY	Y	PY	high	high	low
4685	1	Y	Y	low	low	PY	Y	Y	low	low	Y	Y	Y	Y	Y	Y	low	low	Y	PY	PY	PY	PY	PY	PY	Y	PY	low	low	low
4686	1	Y	Y	low	low	PY	Y	Y	low	low	Y	Y	Y	No info	Y	Y	unclear	low	No info	PY	PY	N	Y	PY	PY	Y	Y	high	high	low
Legend: Y=Yes; PY=Probably yes; PN=Probably no; N=No
Items that were strictly required to be "Y/PY" to allow meta-analysis: 2.1, 2.2, 3.1-3.6, 4.7, 4.8
